# Supplementary material for: Squeezed from the top: “Social Outburst” (2019) and elite overproduction. A study of the dynamics of Chilean political instability from the approach of Structural Demographic Theory
Source: PLoS One. 2024 Jun 13;19(6):e0299063. doi: 10.1371/journal.pone.0299063 (PMC11175532; doi:10.1371/journal.pone.0299063)
Supplement: S1 Data — (XLSX) [file pone.0299063.s008.xlsx]

## Sheet: Normalized data
Years	w	e	epsilon	EMP	fb	pd	CIM	young	Urb	MMP	SFD.fb	SFD.pd	PSI	index.ob
1938	1.65997	1.17741	1.39701	1.17554	1.32752	1.58269	1.61009	1.53191	1	1.04786	1.40386	1.98912	1.05976	1.04819
1939	1.76967	1.04479	1.5151	1.08677	1.29299	1.54641	1.64627	1.52187	1.00769	1.02124	1.40449	1.99682	1	1.13742
1940	1.71193	1.10993	1.44637	1.13102	1.21013	1.4685	1.65503	1.51143	1.01487	1.03552	1.36579	1.94113	1.02115	1
1941	1.75446	1.15066	1.36707	1.17446	1.28546	1.41498	1.6991	1.49684	1.03265	1.02741	1.42724	1.9403	1.05159	1
1942	1.82172	1.1604	1.31661	1.19836	1.30077	1.31838	1.76913	1.47669	1.04729	1.0136	1.47088	1.92586	1.06459	1
1943	1.79846	1.24781	1.2367	1.27931	1.37725	1.26878	1.7482	1.45596	1.06086	1.01941	1.50149	1.86312	1.11605	1
1944	1.75213	1.13294	1.38854	1.15909	1.41899	1.24564	1.72852	1.4347	1.07339	1.03056	1.51355	1.82479	1.0667	1
1945	1.89818	1.11428	1.32491	1.17342	1.37949	1.19102	1.73196	1.41296	1.08493	1.00014	1.4942	1.7813	1.04895	1.00654
1946	1.85257	1.08167	1.39489	1.13463	1.42957	1.12774	1.69565	1.39138	1.09578	1.00919	1.50168	1.69455	1.03771	1.14564
1947	1.89962	1	1.48883	1.07531	1.45682	1.08743	1.73582	1.3688	1.10544	1	1.53773	1.69615	1.0107	1.10081
1948	1.78885	1.24836	1.23773	1.27903	1.25109	1.04397	1.75708	1.34645	1.11449	1.02241	1.4379	1.67746	1.10176	1.09001
1949	1.84964	1.30684	1.15577	1.36177	1.29606	1.01973	1.72805	1.32378	1.1227	1.00915	1.44752	1.63145	1.13476	1.08695
1950	1.79337	1.21374	1.26819	1.24583	1.5281	1.04083	1.76613	1.29538	1.12755	1.01962	1.59273	1.68264	1.12244	1.02425
1951	1.71604	1.12721	1.41201	1.14886	1.50343	1.02576	1.75876	1.25935	1.12807	1.03489	1.5753	1.66321	1.07908	1.02425
1952	1.72654	1.21386	1.30198	1.23009	1.58766	1.01904	1.80316	1.22486	1.12857	1.02953	1.64596	1.69577	1.13481	1.02425
1953	1.8589	1.08645	1.39143	1.13781	1.83395	1.02251	1.8195	1.19786	1.17353	1.00579	1.79145	1.71296	1.10347	1.02425
1954	1.70051	1.16387	1.39331	1.17095	1.73096	1.00156	1.78119	1.17198	1.21663	1.04682	1.71175	1.66157	1.13193	1.25982
1955	1.57387	1.16894	1.46451	1.14978	1.6974	1	1.81378	1.14713	1.25799	1.09016	1.71255	1.68818	1.15114	1.02425
1956	1.67209	1.23857	1.33939	1.2253	1.55285	1.02323	1.83569	1.10536	1.28788	1.06086	1.64495	1.72762	1.15482	1.02425
1957	1.74675	1.1677	1.39275	1.17282	1.49878	1.04597	1.75214	1.06564	1.3163	1.04208	1.56917	1.67488	1.09488	1.12535
1958	1.68785	1.529	1.11101	1.53065	1.35764	1.05385	1.7433	1.07107	1.34334	1.06267	1.48838	1.67393	1.27282	1
1959	1.65378	1.55265	1.11432	1.54169	1.25328	1.04701	1.65995	1.0347	1.36911	1.07339	1.3907	1.59527	1.25671	1.01341
1960	1.68229	1.40858	1.20888	1.38093	1.80866	1.021	1.6283	1	1.3937	1.0657	1.66113	1.54625	1.2474	1.08998
1961	1.9325	1.49923	1.05909	1.56662	1.39051	1.03625	1.62017	1.0015	1.40527	1.00945	1.44138	1.55172	1.23191	1.01996
1962	1.93311	1.29727	1.20572	1.32335	1.49306	1.03854	1.64803	1.00293	1.41625	1.01094	1.50926	1.57785	1.13366	1.03632
1963	1.66985	1.4969	1.15678	1.46966	1.49615	1.08219	1.63838	1.00429	1.42671	1.07534	1.5056	1.60548	1.2569	1.01996
1964	1.56167	1.58885	1.13607	1.5418	1.43085	1.07713	1.71052	1.00558	1.43666	1.1133	1.5103	1.66498	1.32817	1.00654
1965	1.7074	1.35139	1.25929	1.3195	1.37807	1.10654	1.656	1.00682	1.44616	1.06797	1.45373	1.6413	1.1587	1.00654
1966	1.63983	1.46738	1.19445	1.42304	1.45472	1.09099	1.65999	1.04034	1.45866	1.09406	1.4958	1.63192	1.24433	1.06282
1967	1.70798	1.30249	1.30959	1.26886	1.34544	1.11752	1.67651	1.07249	1.47064	1.07858	1.44732	1.66879	1.13858	1.0494
1968	1.58246	1.6486	1.10258	1.61269	1.25878	1.14836	1.63187	1.10334	1.48214	1.12557	1.37956	1.65421	1.3325	1.07219
1969	1.60782	1.63653	1.10356	1.60418	1.16413	1.17548	1.65794	1.13299	1.4932	1.12172	1.34324	1.70037	1.31246	1.09137
1970	1.55305	1.43037	1.26169	1.35778	1.38517	1.22288	1.76052	1.16148	1.50382	1.14836	1.51223	1.83508	1.25567	1.14161
1971	2	1.39612	1.12523	1.43761	1.97778	1.16716	1.74707	1.19586	1.53298	1.03013	1.82453	1.77467	1.29518	1.2898
1972	1.62854	1.57389	1.13183	1.53711	2	1.15548	2	1.22906	1.56115	1.13802	2	1.99417	1.50933	1.22763
1973	1.24414	1.73864	1.14856	1.61639	1.75801	1.2796	1.70656	1.26114	1.58839	1.38226	1.68186	1.83299	1.67724	2
1974	1.1447	1.63844	1.23646	1.48147	1.50603	1.28113	1.76747	1.29217	1.61473	1.51506	1.58149	1.892	1.65382	1.02302
1975	1.12944	1.76407	1.16435	1.61445	1.35775	1.47166	1.71084	1.3222	1.64021	1.5541	1.4716	2	1.73684	1.014
1976	1.2956	1.80842	1.09519	1.72043	1.30844	1.23922	1.60291	1.40051	1.66817	1.38353	1.39044	1.70197	1.62282	1.03204
1977	1.08653	1.85369	1.12769	1.70741	1.35764	1.16155	1.48523	1.4766	1.69532	1.68989	1.35449	1.53171	1.86656	1.03422
1978	1.22806	1.68823	1.17608	1.56026	1.15823	1.25686	1.399	1.55056	1.72172	1.50058	1.21608	1.52473	1.539	1.03732
1979	1.36958	1.52276	1.23766	1.42079	1.02427	1.20429	1.35582	1.62247	1.74739	1.38171	1.13361	1.44546	1.33264	1.02849
1980	1.34535	1.35744	1.3854	1.25878	1	1.13342	1.26466	1.69243	1.77236	1.42206	1.08159	1.31121	1.24505	1.03711
1981	1.55398	1.419	1.24644	1.36157	1.02435	1.0866	1.20079	1.75796	1.7901	1.28876	1.06348	1.22154	1.21267	1.03192
1982	1.59291	1.62229	1.09459	1.60537	1.29026	1.18559	1.17625	1.82139	1.80728	1.28028	1.16552	1.26702	1.3752	1.03455
1983	1.33222	1.62098	1.17649	1.52242	1.49603	1.50051	1.2528	1.88281	1.815	1.48236	1.2949	1.55869	1.53421	1.15789
1984	1.34398	1.40518	1.33028	1.30674	1.3205	1.69862	1.22205	1.94232	1.82249	1.48398	1.20181	1.66481	1.35725	1.18006
1985	1.28515	1.59642	1.20246	1.48663	1.43956	1.93336	1.19177	2	1.82974	1.56125	1.23735	1.79266	1.54507	1.119
1986	1.22632	1.78766	1.10934	1.68995	1.48781	2	1.14626	1.96322	1.83131	1.63053	1.23325	1.78476	1.73951	1.14222
1987	1.14638	1.47165	1.34087	1.33189	1.49589	1.89055	1.117	1.92771	1.83282	1.75243	1.22065	1.67811	1.56132	1.08881
1988	1.12903	1.01946	2	1	1.67073	1.70265	1.12058	1.8934	1.83427	1.77746	1.29507	1.55793	1.34892	1.09066
1989	1.24159	1.51376	1.26514	1.39736	1.47638	1.53418	1.13439	1.86022	1.83568	1.58909	1.22201	1.46069	1.49718	1.0505
1990	1.32643	1.31881	1.39955	1.23589	1.26571	1.54445	1.09779	1.8003	1.87884	1.4931	1.1158	1.4298	1.28652	1.22407
1991	1.30567	1.22702	1.51452	1.15771	1.30181	1.45664	1.09252	1.73082	1.88237	1.50246	1.12792	1.36708	1.24721	1.31407
1992	1.28632	1.41429	1.31932	1.31678	1.28762	1.35943	1.08707	1.66252	1.88697	1.51137	1.11937	1.29836	1.35015	1.012
1993	1.38409	1.46807	1.23198	1.39642	1.40254	1.32092	1.08127	1.59628	1.89544	1.40681	1.16317	1.26772	1.34658	1.0966
1994	1.43573	1.42895	1.23794	1.37216	1.35278	1.27171	1.07487	1.53307	1.90526	1.35821	1.13962	1.22975	1.29073	1.00557
1995	1.37252	1.50688	1.2036	1.43749	1.3733	1.17855	1.06384	1.47349	1.91419	1.39951	1.14219	1.1594	1.35805	1.09189
1996	1.43874	1.44053	1.22296	1.38821	1.37694	1.12103	1.04842	1.40479	1.92296	1.3389	1.13559	1.10857	1.28546	1.11562
1997	1.42781	1.32536	1.32495	1.27217	1.33274	1.09399	1.04056	1.33974	1.93159	1.33765	1.11387	1.08432	1.21177	1.00877
1998	1.40349	1.32525	1.33445	1.26756	1.45521	1.09932	1.02495	1.27805	1.94005	1.34657	1.15428	1.07383	1.22816	1.02807
1999	1.37917	1.32513	1.34391	1.26307	1.53918	1.11597	1.03049	1.21929	1.9484	1.3565	1.19056	1.08929	1.24394	1.13725
2000	1.32715	1.30618	1.38659	1.23576	1.43911	1.10831	1.02076	1.16309	1.95658	1.39096	1.14567	1.07575	1.2344	1.01461
2001	1.27514	1.28722	1.43187	1.20973	1.42091	1.11486	1.0239	1.14536	1.96463	1.43893	1.14016	1.08269	1.24614	1.01346
2002	1.24154	1.45286	1.28744	1.35327	1.47551	1.12532	1.02855	1.12911	1.97137	1.4735	1.16426	1.09346	1.36562	1.01025
2003	1.2286	1.45067	1.28909	1.35123	1.39267	1.13569	1.03979	1.12149	1.97301	1.48719	1.13735	1.11014	1.36306	1.05619
2004	1.15861	1.5593	1.23198	1.44385	1.31742	1.09584	1.03898	1.12419	1.97467	1.58153	1.10696	1.08409	1.4739	1.00234
2005	1.09846	1.1649	1.67477	1.09458	1.28616	1.04725	1.03111	1.13693	1.97628	1.6874	1.09053	1.04634	1.29578	1.00643
2006	1.08236	1.73669	1.14991	1.61384	1.1117	1.0155	1.02581	1.15806	1.97792	1.72619	1.01884	1.02166	1.6499	1.0465
2007	1.0801	1.64711	1.20168	1.51462	1.07389	1.00406	1.01742	1.18668	1.97953	1.74023	1	1.00724	1.58152	1.02078
2008	1.07784	1.55752	1.25785	1.4243	1.21371	1.00102	1.01122	1.22252	1.98116	1.75664	1.05205	1	1.55439	1.09508
2009	1.04929	1.54897	1.27617	1.40754	1.65181	1.04991	1.02658	1.26281	1.98277	1.83553	1.23297	1.04407	1.68355	1.02785
2010	1.02075	1.54042	1.28636	1.39667	1.28542	1.09	1.04034	1.30184	1.98435	1.92498	1.0949	1.08159	1.66715	1.02489
2011	1	1.26159	1.56772	1.15531	1.2353	1.03534	1.00635	1.33424	1.98596	2	1.05811	1.01727	1.50135	1.19759
2012	1.02639	1.32768	1.47124	1.2119	1.34999	1.04457	1.00337	1.35444	1.98754	1.92883	1.10151	1.02044	1.52555	1.04155
2013	1.08745	1.64007	1.17911	1.53067	1.43598	1.0538	1.00616	1.35795	1.98912	1.78056	1.13664	1.02865	1.69077	1.03687
2014	1.10246	2	1	2	1.39393	1.08034	1.00796	1.34376	1.99071	1.74586	1.12111	1.04683	2	1.04952
2015	1.10221	1.1481	1.65528	1.09299	1.428	1.10687	1.00845	1.31165	1.99229	1.7376	1.13473	1.06386	1.33866	1.0187
2016	1.14653	1.84457	1.04545	1.81346	1.40276	1.14956	1.00652	1.2621	1.99401	1.6439	1.12381	1.08883	1.77914	1.05003
2017	1.12187	1.63628	1.16126	1.54505	1.41615	1.1784	1.00745	1.19839	1.99589	1.66939	1.12955	1.10771	1.61583	1.17356
2018	1.1601	1.36987	1.34048	1.28526	1.43056	1.20263	1.00223	1.12568	1.99795	1.58762	1.13242	1.11806	1.38329	1.04392
2019	1.16508	1.80585	1.05377	1.77532	1.20355	1.22917	1	1.05297	2	1.56193	1.04257	1.13253	1.64308	1.52184
Legend
w	relative income of the population
e	relative proportion of the elite
epsilon	relative income of elites
fb	fiscal balance indicator
pd	relative public debt indicator
CIM	Contract Intensive Money indicator
young	proportion of the population aged 20-29
Urb	proportion of urban population
EMP	e/epsilon
MMP	(Urb* young)/w
SFD.fb	fb* Inverse of CIM
SFD.pd	pd* Inverse of CIM
PSI	EMP*MMP*SFD.fb
index.ob	indicator of observed political violence
All data are normalized to a scale of 1 to 2
normalized value = 1+ [(x-xmin)/(xmax-xmin)]

## Sheet: splicing_series_CIM
Years	M2 (Diaz, 2016)	M2( Central Bank, 2023)	ratio_M2	circulating (Diaz, 2016)	circulating( Central Bank, 2023)	ratio_circulating			New data		Years	M2_indicator	circulating_indicator	CIM	Inv_CIM	normalized_values
1938	0.002016			0.000673					reconstructed data		1938	0.002016	0.000673	0.666171	1.50112	1.43781
1939	0.002326			0.000816							1939	0.002326	0.000816	0.649183	1.5404	1.47663
1940	0.002778			0.000986							1940	0.002778	0.000986	0.645068	1.55022	1.48634
1941	0.003405			0.001279							1941	0.003405	0.001279	0.624376	1.6016	1.53711
1942	0.004093			0.001672							1942	0.004093	0.001672	0.591498	1.69062	1.62509
1943	0.005142			0.00205							1943	0.005142	0.00205	0.601322	1.663	1.59779
1944	0.005965			0.002323							1944	0.005965	0.002323	0.610562	1.63784	1.57292
1945	0.006659			0.002604							1945	0.006659	0.002604	0.60895	1.64217	1.5772
1946	0.008254			0.003087							1946	0.008254	0.003087	0.626	1.59745	1.53301
1947	0.009138			0.00359							1947	0.009138	0.00359	0.607135	1.64708	1.58206
1948	0.010478			0.004221							1948	0.010478	0.004221	0.597156	1.6746	1.60926
1949	0.012741			0.004959							1949	0.012741	0.004959	0.610784	1.63724	1.57233
1950	0.015274			0.006218							1950	0.015274	0.006218	0.592903	1.68662	1.62113
1951	0.019426			0.007841							1951	0.019426	0.007841	0.596366	1.67682	1.61145
1952	0.026755			0.011357							1952	0.026755	0.011357	0.575519	1.73756	1.67147
1953	0.038176			0.016498							1953	0.038176	0.016498	0.567844	1.76105	1.69468
1954	0.054553			0.022594							1954	0.054553	0.022594	0.585834	1.70697	1.64124
1955	0.092833			0.039869							1955	0.092833	0.039869	0.57053	1.75276	1.68649
1956	0.130038			0.057185							1956	0.130038	0.057185	0.560244	1.78494	1.71829
1957	0.174123			0.069741							1957	0.174123	0.069741	0.599473	1.66813	1.60286
1958	0.234941			0.093125							1958	0.234941	0.093125	0.603624	1.65666	1.59152
1959	0.348413			0.124467							1959	0.348413	0.124467	0.642761	1.55579	1.49184
1960	0.463935			0.158841							1960	0.463935	0.158841	0.657622	1.52063	1.45709
1961	0.516011			0.174701							1961	0.516011	0.174701	0.66144	1.51185	1.44842
1962	0.653302			0.229728							1962	0.653302	0.229728	0.648359	1.54236	1.47857
1963	0.854745			0.296693							1963	0.854745	0.296693	0.652887	1.53166	1.46799
1964	1.273			0.485							1964	1.273	0.485	0.61901	1.61548	1.55083
1965	2.04			0.725							1965	2.04	0.725	0.644608	1.55133	1.48743
1966	2.855			1.02							1966	2.855	1.02	0.642732	1.55586	1.49191
1967	3.586			1.309							1967	3.586	1.309	0.634969	1.57488	1.5107
1968	4.932			1.697							1968	4.932	1.697	0.655921	1.52457	1.46099
1969	6.624			2.36							1969	6.624	2.36	0.64372	1.55347	1.48955
1970	10.832			4.381							1970	10.832	4.381	0.59555	1.67912	1.61372
1971	22.539			8.974							1971	22.539	8.974	0.601846	1.66156	1.59636
1972	54.615			28.231							1972	54.615	28.231	0.483091	2.07	2
1973	252.307			95.656							1973	252.307	95.656	0.620875	1.61063	1.54604
1974	856.773			349.329							1974	856.773	349.329	0.592274	1.68841	1.6229
1975	3563.05			1358							1975	3563.05	1358	0.618865	1.61586	1.5512
1976	13556.9			4480							1976	13556.9	4480	0.669541	1.49356	1.43034
1977	33938.5			9340							1977	33938.5	9340	0.724796	1.3797	1.31782
1978	69807.5			16385							1978	69807.5	16385	0.765283	1.30671	1.24569
1979	116082			24893							1979	116082	24893	0.785558	1.27298	1.21236
1980	210220			36082							1980	210220	36082	0.828361	1.2072	1.14736
1981	307996			43628							1981	307996	43628	0.858349	1.16503	1.10568
1982	328197			42708							1982	328197	42708	0.869871	1.1496	1.09043
1983	315706			52430							1983	315706	52430	0.833928	1.19914	1.13939
1984	422742			64101							1984	422742	64101	0.848369	1.17873	1.11922
1985	578697			79521							1985	578697	79521	0.862586	1.1593	1.10002
1986	79219	85221	0.929571	108560	810100	0.134008					1986	792190	108560	0.862962	1.1588	1.09952
1987	1175188	1156480	1.01618	135698	103100	1.31618					1987	1175188	135698	0.884531	1.13054	1.0716
1988	1499926	1552450	0.966167	181536	134980	1.34491					1988	1499926	181536	0.87897	1.1377	1.07867
1989	1954653	2007910	0.973476	221623	166990	1.32716					1989	1954653	221623	0.886618	1.12788	1.06897
1990	2549652	2611440	0.976339	283818	196530	1.44415					1990	2549652	283818	0.888684	1.12526	1.06638
1991	3485753	3514080	0.991939	368103	267150	1.37789					1991	3485753	368103	0.894398	1.11807	1.05928
1992	4607302	4873430	0.945392	479872	352630	1.36084					1992	4607302	479872	0.895845	1.11626	1.05749
1993	5757504	6196520	0.929151	581224	434450	1.33784					1993	5757504	581224	0.899049	1.11229	1.05356
1994	6772698	7498790	0.903172	665308	501050	1.32783					1994	6772698	665308	0.901766	1.10893	1.05025
1995	8595227	9198500	0.934416	782857	585160	1.33785					1995	8595227	782857	0.90892	1.10021	1.04162
1996	10500882	11471930	0.915354	857262	672020	1.27565					1996	10500882	857262	0.918363	1.08889	1.03044
1997	12677806	13879020	0.913451	982239	768290	1.27847					1997	12677806	982239	0.922523	1.08398	1.02559
1998	14532481	16106390	0.90228	973301	824710	1.18017					1998	14532481	973301	0.933026	1.07178	1.01353
1999	15907112	17443540	0.91192	1184452	853300	1.38808					1999	15907112	1184452	0.925539	1.08045	1.0221
2000	17146488	19152760	0.895249	1184452	929400	1.27443					2000	17146488	1184452	0.930922	1.0742	1.01593
2001	17749581	20798840	0.853393	1126698	994570	1.13285					2001	17749581	1126698	0.936523	1.06778	1.00958
2002	18348237	22153680	0.828225	1231321	1099560	1.11983					2002	18348237	1231321	0.932892	1.07194	1.01368
2003	17664746	22729670	0.777167	1319605	1191950	1.1071					2003	17664746	1319605	0.925297	1.08073	1.02238
2004	21040680	24607960	0.855036	1407330	1329850	1.05826					2004	21040680	1407330	0.933114	1.07168	1.01343
2005	26167680	29562470	0.885166	1626590	1544030	1.05347					2005	26167680	1626590	0.93784	1.06628	1.0081
2006	30904218	35615580	0.867716	1876770	1760380	1.06612					2006	30904218	1876770	0.939271	1.06466	1.00649
2007	38010850	42623860	0.891774	2149390	2011830	1.06838					2007	38010850	2149390	0.943453	1.05994	1.00183
2008	44246840	50815230	0.87074	2429140	2276430	1.06708					2008	44246840	2429140	0.9451	1.05809	1
2009	40193237	54151540	0.742236	2676170	2527390	1.05887					2009	40193237	2676170	0.933417	1.07133	1.01309
2010	42299350	57398190	0.736946	2935410	2967360	0.989233					2010	42299350	2935410	0.930604	1.07457	1.01629
2011		65853040			3315930						2011	5.90371e+07	3.92902e+06	0.933448	1.0713	1.01305
2012		78094770			3821100						2012	7.00118e+07	4.52759e+06	0.935331	1.06914	1.01092
2013		86827450			4364340						2013	7.78407e+07	5.17127e+06	0.933566	1.07116	1.01292
2014		93983790			4803680						2014	8.42563e+07	5.69184e+06	0.932446	1.07245	1.01419
2015		103944420			5336440						2015	9.3186e+07	6.32311e+06	0.932145	1.07279	1.01453
2016		114432400			5771230						2016	1.02588e+08	6.83828e+06	0.933343	1.07142	1.01317
2017		119771950			6092630						2017	1.07375e+08	7.21911e+06	0.932768	1.07208	1.01382
2018		131012080			6343730						2018	1.17452e+08	7.51664e+06	0.936003	1.06837	1.01016
2019		141694670			6712380						2019	1.27029e+08	7.95345e+06	0.937389	1.06679	1.0086
		mean
		splicing weighter	0.896498			1.18489								Max	2.07
														Min	1.05809

## Sheet: splicing_series_fiscal_balance
Source	income_fiscal	expenses_fiscal	years	ratio_income	ratio_expenses			New data	Years	income_fiscal	expenses_fiscal	fb_index	normalized_values
diaz	23.36	19.27	1989					reconstructed data	1938	12.92	11.81	0.914087	1.13078
diaz	19.62	17.75	1990						1939	13.77	12.23	0.888163	1.09662
diaz	19.87	18.39	1991						1940	13.5	11.13	0.824444	1.01265
diaz	19.81	18.01	1992						1941	13.31	11.73	0.881292	1.08756
diaz	19.33	18.2	1993						1942	11.93	10.66	0.893546	1.10371
diaz	19.75	18.71	1994						1943	15.06	14.33	0.951527	1.18012
diaz	20.64	17.59	1995						1944	13.29	13.07	0.983446	1.22218
diaz	19.88	18	1996						1945	13.6	12.97	0.953676	1.18295
diaz	19.39	17.82	1997						1946	10.77	10.68	0.991643	1.23298
diaz	18.2	18.11	1998						1947	13.65	13.82	1.01245	1.2604
diaz	17.55	19.58	1999						1948	14.81	12.67	0.855503	1.05358
diaz	18.19	18.64	2000						1949	13.01	11.58	0.890085	1.09915
diaz	19.21	20.17	2001						1950	11.85	12.64	1.06667	1.33184
diaz	18.69	19.6	2002						1951	12.39	12.98	1.04762	1.30674
diaz	19.25	19.89	2003						1952	14.97	16.64	1.11156	1.391
diaz	21.64	20.41	2004						1953	9.88	12.84	1.2996	1.63879
diaz	24.41	20.59	2005						1954	9.51	11.61	1.22082	1.53498
diaz	29.16	24.96	2006						1955	9.78	11.69	1.1953	1.50135
diaz	29.85	29.38	2007						1956	11.92	12.94	1.08557	1.35675
diaz	26.26	24.96	2008						1957	13.46	14.05	1.04383	1.30175
diaz	21.47	21.9	2009						1958	12.98	13.06	1.00616	1.25211
diaz	26.13	29.57	2010						1959	19.23	17.9	0.930837	1.15285
dipres	23.7	22.2	1989	0.985654	0.868018				1960	14.44	17.18	1.18975	1.49404
dipres	21.8	21	1990	0.9	0.845238				1961	14.15	16.61	1.17385	1.47309
dipres	23.2	21.7	1991	0.856466	0.847465				1962	14.24	17.86	1.25421	1.57899
dipres	23.9	21.6	1992	0.82887	0.833796				1963	13.84	16.75	1.21026	1.52106
dipres	24	22	1993	0.805417	0.827273				1964	14.16	16.19	1.14336	1.43291
dipres	23.3	21.6	1994	0.847639	0.866204				1965	16.58	18.01	1.08625	1.35765
dipres	22.9	20.3	1995	0.90131	0.866502				1966	15.26	16.8	1.10092	1.37698
dipres	24	21.5	1996	0.828333	0.837209				1967	14.75	15.27	1.03525	1.29045
dipres	23.9	21.7	1997	0.811297	0.821198				1968	15.31	15.93	1.0405	1.29736
dipres	23.6	23.2	1998	0.771186	0.780603				1969	17.2	16.68	0.969767	1.20415
dipres	23.1	24.5	1999	0.75974	0.799184				1970	18.46	19.59	1.06121	1.32466
dipres	21.1	21.8	2000	0.862085	0.855046				1971	16.52	23.36	1.41404	1.7896
dipres	21.7	22.2	2001	0.885253	0.908559				1972	10.04	15.8	1.57371	2
dipres	21	22.3	2002	0.89	0.878924				1973	7.77	10.19	1.31145	1.65442
dipres	20.7	21.1	2003	0.929952	0.942654				1974	14.9	18.15	1.21812	1.53142
dipres	22	19.9	2004	0.983636	1.02563				1975	18.57	18.8	1.01239	1.26031
dipres	23.8	19.3	2005	1.02563	1.06684				1976	19.38	19.7	1.01651	1.26575
dipres	25.8	18.1	2006	1.13023	1.37901				1977	20.95	21.76	1.03866	1.29494
dipres	26.9	18.7	2007	1.10967	1.57112				1978	24.22	24.31	1.00372	1.24889
dipres	25.5	21.2	2008	1.0298	1.17736				1979	25.76	21.56	0.836957	1.02914
dipres	20.4	24.8	2009	1.05245	0.883065				1980	25.06	20.42	0.814844	1
dipres	21.4	21.9	2010	1.22103	1.35023				1981	25.55	23.29	0.911546	1.12743
			mean	0.927984	0.965051				1982	22.97	23.77	1.03483	1.28989
			splicing weighter						1983	22.39	24.63	1.10004	1.37583
									1984	21.66	24.02	1.10896	1.38757
Dipres data (211-2019)									1985	23.49	25.48	1.08472	1.35563
Years	income_fiscal	expenses_fiscal							1986	23.18	24.01	1.03581	1.29118
2010	21.4	21.9							1987	23.03	22.49	0.976552	1.21309
2011	22.6	21.3							1988	25.01	22.99	0.919232	1.13756
2012	22.1	21.6							1989	23.36	19.27	0.824914	1.01327
2013	20.9	21.5							1990	19.62	17.75	0.904689	1.11839
2014	20.6	22.2							1991	19.87	18.39	0.925516	1.14584
2015	21.1	23.2							1992	19.81	18.01	0.909137	1.12426
2016	20.8	23.5							1993	19.33	18.2	0.941542	1.16696
2017	21	23.7							1994	19.75	18.71	0.947342	1.1746
2018	22	23.6							1995	20.64	17.59	0.852229	1.04926
2019	21.4	24.3							1996	19.88	18	0.905433	1.11937
									1997	19.39	17.82	0.91903	1.13729
									1998	18.2	18.11	0.995055	1.23748
									1999	17.55	19.58	1.11567	1.39642
									2000	18.19	18.64	1.02474	1.27659
									2001	19.21	20.17	1.04997	1.30985
									2002	18.69	19.6	1.04869	1.30815
									2003	19.25	19.89	1.03325	1.2878
									2004	21.64	20.41	0.943161	1.16909
									2005	24.41	20.59	0.843507	1.03777
									2006	29.16	24.96	0.855967	1.05419
									2007	29.85	29.38	0.984255	1.22324
									2008	26.26	24.96	0.950495	1.17876
									2009	21.47	21.9	1.02003	1.27038
									2010	26.13	29.57	1.13165	1.41747
									2011	19.8589	21.1346	1.06424	1.32865
									2012	20.9724	20.5556	0.980124	1.2178
									2013	20.5084	20.8451	1.01642	1.26562
									2014	19.3949	20.7486	1.0698	1.33597
									2015	19.1165	21.4241	1.12072	1.40307
									2016	19.5805	22.3892	1.14344	1.43302
									2017	19.3021	22.6787	1.17494	1.47452
									2018	19.4877	22.8717	1.17365	1.47282
									2019	20.4157	22.7752	1.11558	1.39629
											Max	1.57371
											Min	0.814844

## Sheet: splicing_debt
Years	Public Debt/PIB (Diaz et al., 2016)	Total central government debt (2023)	ratio_debt		New data		Years	Y/G	normalized_value
1938	60.6				reconstructed data		1938	60.6	1.6873
1939	52.81						1939	52.81	1.58888
1940	48.09						1940	48.09	1.52925
1941	43.42						1941	43.42	1.47025
1942	33.79						1942	33.79	1.34858
1943	31.93						1943	31.93	1.32508
1944	29.67						1944	29.67	1.29653
1945	24.25						1945	24.25	1.22805
1946	16.83						1946	16.83	1.1343
1947	14.82						1947	14.82	1.10891
1948	11.17						1948	11.17	1.06279
1949	9.24						1949	9.24	1.03841
1950	11.07						1950	11.07	1.06153
1951	9.69						1951	9.69	1.04409
1952	10.05						1952	10.05	1.04864
1953	8.24						1953	8.24	1.02577
1954	6.82						1954	6.82	1.00783
1955	6.2						1955	6.2	1
1956	8.87						1956	8.87	1.03373
1957	11.37						1957	11.37	1.06532
1958	11.03						1958	11.03	1.06102
1959	11.74						1959	11.74	1.06999
1960	8.58						1960	8.58	1.03007
1961	9.52						1961	9.52	1.04195
1962	9.56						1962	9.56	1.04245
1963	13.42						1963	13.42	1.09122
1964	13.42						1964	13.42	1.09122
1965	15.18						1965	15.18	1.11346
1966	13.04						1966	13.04	1.08642
1967	14.53						1967	14.53	1.10524
1968	17.24						1968	17.24	1.13948
1969	20.74						1969	20.74	1.1837
1970	25.42						1970	25.42	1.24283
1971	19.33						1971	19.33	1.16589
1972	9.72						1972	9.72	1.04447
1973	10.69						1973	10.69	1.05673
1974	18.18						1974	18.18	1.15136
1975	27.39						1975	27.39	1.26772
1976	18.87						1976	18.87	1.16008
1977	15.98						1977	15.98	1.12356
1978	25.07						1978	25.07	1.23841
1979	22.43						1979	22.43	1.20505
1980	16.79						1980	16.79	1.1338
1981	13.54						1981	13.54	1.09274
1982	19.62						1982	19.62	1.16955
1983	43.93						1983	43.93	1.47669
1984	54.68						1984	54.68	1.61251
1985	77.04						1985	77.04	1.89501
1986	85.35						1986	85.35	2
1987	78.87						1987	78.87	1.91813
1988	68.75						1988	68.75	1.79027
1989	50.15						1989	50.15	1.55527
1990	48.5						1990	48.5	1.53443
1991	42.74	37.4	1.14278				1991	42.74	1.46166
1992	34.92	30.7	1.13746				1992	34.92	1.36286
1993	31.5	28.3	1.11307				1993	31.5	1.31965
1994	28.68	22.8	1.25789				1994	28.68	1.28402
1995	21.6	17.4	1.24138				1995	21.6	1.19457
1996	16.39	14.7	1.11497				1996	16.39	1.12874
1997	14.01	12.9	1.08605				1997	14.01	1.09867
1998	14.21	12.2	1.16475				1998	14.21	1.1012
1999	15.56	13.4	1.16119				1999	15.56	1.11826
2000	15.06	13.2	1.14091				2000	15.06	1.11194
2001	16.95	14.5	1.16897				2001	16.95	1.13582
2002	18.04	15.2	1.18684				2002	18.04	1.14959
2003	19.8	12.7	1.55906				2003	19.8	1.17183
2004	17.15	10.3	1.66505				2004	17.15	1.13834
2005	13.21	7	1.88714				2005	13.21	1.08857
2006	11.19	5	2.238				2006	11.19	1.06304
2007	9.79	3.9	2.51026				2007	9.79	1.04536
2008	8.88	4.9	1.81224				2008	8.88	1.03386
2009	14.09	5.8	2.42931				2009	14.09	1.09968
2010	19.17	8.6	2.22907				2010	19.17	1.16387
2011		11.1					2011	16.7867	1.13376
2012		11.9					2012	17.9966	1.14904
2013		12.7					2013	19.2065	1.16433
2014		15					2014	22.6848	1.20827
2015		17.3					2015	26.1631	1.25222
2016		21					2016	31.7587	1.32291
2017		23.6					2017	35.6907	1.37259
2018		25.6					2018	38.7154	1.41081
2019		27.9					2019	42.1937	1.45475
mean							Max	85.35
splicing weighter			1.51232				Min	6.2
Source
Total Public Debt	Diaz et al 2016	La República en Cifra	https://cliolab.economia.uc.cl/BD.html
Total central government debt	Ministry of Finance of Chile (2023)	https://www.hacienda.cl/areas-de-trabajo/finanzas-internacionales/oficina-de-la-deuda-publica/estadisticas/evolucion-de-la-deuda

## Sheet: SFD_components
Years	Y/G_normalized_value	fb_normalized_value	Inv_CIM_normalized_value	SFD.pd	SFD.fb	SFD.pd_normalized_values	SFD.fd_normalized_values
1938	1.6873	1.13078	1.43781	2.42602	1.62585	2	1.19625
1939	1.58888	1.09662	1.47663	2.34619	1.6193	1.94266	1.19403
1940	1.52925	1.01265	1.48634	2.27298	1.50514	1.89007	1.15538
1941	1.47025	1.08756	1.53711	2.25993	1.6717	1.8807	1.21177
1942	1.34858	1.10371	1.62509	2.19156	1.79362	1.83158	1.25305
1943	1.32508	1.18012	1.59779	2.1172	1.88558	1.77817	1.28418
1944	1.29653	1.22218	1.57292	2.03933	1.92239	1.72224	1.29664
1945	1.22805	1.18295	1.5772	1.93688	1.86575	1.64865	1.27746
1946	1.1343	1.23298	1.53301	1.73889	1.89016	1.50643	1.28573
1947	1.10891	1.2604	1.58206	1.75435	1.99403	1.51753	1.32089
1948	1.06279	1.05358	1.60926	1.7103	1.69548	1.48589	1.21982
1949	1.03841	1.09915	1.57233	1.63272	1.72823	1.43017	1.23091
1950	1.06153	1.33184	1.62113	1.72087	2.15909	1.49349	1.37677
1951	1.04409	1.30674	1.61145	1.6825	2.10575	1.46592	1.35871
1952	1.04864	1.391	1.67147	1.75278	2.32501	1.5164	1.43294
1953	1.02577	1.63879	1.69468	1.73836	2.77722	1.50605	1.58604
1954	1.00783	1.53498	1.64124	1.65409	2.51927	1.44552	1.49871
1955	1	1.50135	1.68649	1.68649	2.532	1.46879	1.50302
1956	1.03373	1.35675	1.71829	1.77625	2.33129	1.53327	1.43507
1957	1.06532	1.30175	1.60286	1.70756	2.08653	1.48392	1.35221
1958	1.06102	1.25211	1.59152	1.68864	1.99277	1.47033	1.32046
1959	1.06999	1.15285	1.49184	1.59626	1.71987	1.40398	1.22808
1960	1.03007	1.49404	1.45709	1.50091	2.17696	1.33548	1.38282
1961	1.04195	1.47309	1.44842	1.50918	2.13365	1.34142	1.36816
1962	1.04245	1.57899	1.47857	1.54133	2.33463	1.36452	1.4362
1963	1.09122	1.52106	1.46799	1.6019	2.23291	1.40803	1.40176
1964	1.09122	1.43291	1.55083	1.6923	2.2222	1.47296	1.39814
1965	1.11346	1.35765	1.48743	1.65619	2.01941	1.44702	1.32948
1966	1.08642	1.37698	1.49191	1.62084	2.05432	1.42163	1.3413
1967	1.10524	1.29045	1.5107	1.6697	1.94949	1.45673	1.30581
1968	1.13948	1.29736	1.46099	1.66478	1.89543	1.45319	1.28751
1969	1.1837	1.20415	1.48955	1.76318	1.79364	1.52388	1.25305
1970	1.24283	1.32466	1.61372	2.00558	2.13762	1.69799	1.3695
1971	1.16589	1.7896	1.59636	1.86118	2.85685	1.59427	1.61299
1972	1.04447	2	2	2.08895	4	1.75787	2
1973	1.05673	1.65442	1.54604	1.63374	2.55779	1.4309	1.51175
1974	1.15136	1.53142	1.6229	1.86854	2.48534	1.59955	1.48722
1975	1.26772	1.26031	1.5512	1.96649	1.955	1.66992	1.30768
1976	1.16008	1.26575	1.43034	1.65931	1.81046	1.44926	1.25874
1977	1.12356	1.29494	1.31782	1.48066	1.7065	1.32094	1.22355
1978	1.23841	1.24889	1.24569	1.54267	1.55573	1.36548	1.17251
1979	1.20505	1.02914	1.21236	1.46096	1.24769	1.30679	1.06822
1980	1.1338	1	1.14736	1.30087	1.14736	1.1918	1.03426
1981	1.09274	1.12743	1.10568	1.20822	1.24658	1.12524	1.06785
1982	1.16955	1.28989	1.09043	1.27531	1.40653	1.17344	1.122
1983	1.47669	1.37583	1.13939	1.68253	1.56761	1.46595	1.17653
1984	1.61251	1.38757	1.11922	1.80476	1.553	1.55374	1.17158
1985	1.89501	1.35563	1.10002	2.08456	1.49122	1.75472	1.15067
1986	2	1.29118	1.09952	2.19905	1.41968	1.83696	1.12645
1987	1.91813	1.21309	1.0716	2.05547	1.29995	1.73383	1.08592
1988	1.79027	1.13756	1.07867	1.93111	1.22705	1.6445	1.06124
1989	1.55527	1.01327	1.06897	1.66254	1.08316	1.45159	1.01252
1990	1.53443	1.11839	1.06638	1.63628	1.19263	1.43273	1.04958
1991	1.46166	1.14584	1.05928	1.5483	1.21376	1.36952	1.05674
1992	1.36286	1.12426	1.05749	1.44121	1.18889	1.2926	1.04832
1993	1.31965	1.16696	1.05356	1.39033	1.22946	1.25605	1.06205
1994	1.28402	1.1746	1.05025	1.34854	1.23362	1.22603	1.06346
1995	1.19457	1.04926	1.04162	1.24429	1.09294	1.15115	1.01583
1996	1.12874	1.11937	1.03044	1.1631	1.15345	1.09284	1.03632
1997	1.09867	1.13729	1.02559	1.12679	1.1664	1.06675	1.0407
1998	1.1012	1.23748	1.01353	1.1161	1.25422	1.05907	1.07043
1999	1.11826	1.39642	1.0221	1.14297	1.42728	1.07837	1.12902
2000	1.11194	1.27659	1.01593	1.12965	1.29692	1.06881	1.08489
2001	1.13582	1.30985	1.00958	1.1467	1.32239	1.08105	1.09351
2002	1.14959	1.30815	1.01368	1.16532	1.32605	1.09443	1.09475
2003	1.17183	1.2878	1.02238	1.19805	1.31662	1.11794	1.09156
2004	1.13834	1.16909	1.01343	1.15363	1.18479	1.08604	1.04693
2005	1.08857	1.03777	1.0081	1.09738	1.04617	1.04563	1
2006	1.06304	1.05419	1.00649	1.06994	1.06103	1.02592	1.00503
2007	1.04536	1.22324	1.00183	1.04727	1.22548	1.00963	1.0607
2008	1.03386	1.17876	1	1.03386	1.17876	1	1.04489
2009	1.09968	1.27038	1.01309	1.11408	1.28701	1.05762	1.08153
2010	1.16387	1.41747	1.01629	1.18282	1.44056	1.107	1.13352
2011	1.13376	1.32865	1.01305	1.14855	1.34599	1.08239	1.1015
2012	1.14904	1.2178	1.01092	1.16159	1.2311	1.09175	1.06261
2013	1.16433	1.26562	1.01292	1.17937	1.28197	1.10452	1.07983
2014	1.20827	1.33597	1.01419	1.22542	1.35493	1.1376	1.10453
2015	1.25222	1.40307	1.01453	1.27042	1.42346	1.16992	1.12773
2016	1.32291	1.43302	1.01317	1.34034	1.45189	1.22015	1.13735
2017	1.37259	1.47452	1.01382	1.39157	1.4949	1.25695	1.15191
2018	1.41081	1.47282	1.01016	1.42515	1.48779	1.28106	1.14951
2019	1.45475	1.39629	1.0086	1.46727	1.4083	1.31132	1.1226
			Max	2.42602	4
			Min	1.03386	1.04617
Indicator
fiscal_balance	fb
Public Debt/PIB	Y/G

## Sheet: MMP_components
Years	w	normalized_values	younth	normalized_values	Urb	normalized_values	MMP	MMP_normalized_values
1938	1.01073	1.65997	0.175577	1.53191	0.515933	1	0.922852	1.08267
1939	1.11649	1.76967	0.175082	1.52187	0.518705	1.00769	0.866591	1.05877
1940	1.06082	1.71193	0.174567	1.51143	0.521294	1.01487	0.896012	1.07127
1941	1.10183	1.75446	0.173847	1.49684	0.5277	1.03265	0.881012	1.06489
1942	1.16667	1.82172	0.172853	1.47669	0.53298	1.04729	0.848941	1.05127
1943	1.14424	1.79846	0.171831	1.45596	0.53787	1.06086	0.858832	1.05547
1944	1.09958	1.75213	0.170782	1.4347	0.542386	1.07339	0.878927	1.06401
1945	1.24038	1.89818	0.169709	1.41296	0.546544	1.08493	0.807588	1.0337
1946	1.19641	1.85257	0.168645	1.39138	0.550455	1.09578	0.822987	1.04024
1947	1.24176	1.89962	0.167531	1.3688	0.553938	1.10544	0.796542	1.02901
1948	1.13498	1.78885	0.166429	1.34645	0.5572	1.11449	0.838869	1.04699
1949	1.19358	1.84964	0.16531	1.32378	0.560159	1.1227	0.80351	1.03197
1950	1.13933	1.79337	0.163909	1.29538	0.561908	1.12755	0.814447	1.03661
1951	1.06478	1.71604	0.162132	1.25935	0.562097	1.12807	0.827858	1.04231
1952	1.07491	1.72654	0.160431	1.22486	0.562277	1.12857	0.800645	1.03075
1953	1.20251	1.8589	0.159099	1.19786	0.578479	1.17353	0.756212	1.01187
1954	1.04981	1.70051	0.157822	1.17198	0.594015	1.21663	0.838489	1.04683
1955	0.927724	1.57387	0.156597	1.14713	0.608924	1.25799	0.9169	1.08014
1956	1.02241	1.67209	0.154536	1.10536	0.619699	1.28788	0.85137	1.0523
1957	1.09439	1.74675	0.152577	1.06564	0.629941	1.3163	0.803038	1.03177
1958	1.0376	1.68785	0.152845	1.07107	0.63969	1.34334	0.852458	1.05276
1959	1.00476	1.65378	0.151051	1.0347	0.648979	1.36911	0.856599	1.05452
1960	1.03225	1.68229	0.149339	1	0.657841	1.3937	0.828455	1.04256
1961	1.27346	1.9325	0.149413	1.0015	0.66201	1.40527	0.72827	1
1962	1.27405	1.93311	0.149484	1.00293	0.66597	1.41625	0.734778	1.00277
1963	1.02026	1.66985	0.149551	1.00429	0.669738	1.42671	0.858058	1.05514
1964	0.915957	1.56167	0.149614	1.00558	0.673327	1.43666	0.925095	1.08362
1965	1.05646	1.7074	0.149675	1.00682	0.67675	1.44616	0.85277	1.0529
1966	0.991311	1.63983	0.151329	1.04034	0.681254	1.45866	0.9254	1.08375
1967	1.05702	1.70798	0.152915	1.07249	0.685574	1.47064	0.923453	1.08293
1968	0.936009	1.58246	0.154437	1.10334	0.68972	1.48214	1.0334	1.12964
1969	0.960456	1.60782	0.155899	1.13299	0.693704	1.4932	1.05221	1.13763
1970	0.90765	1.55305	0.157305	1.16148	0.697533	1.50382	1.12467	1.16841
1971	1.33854	2	0.159	1.19586	0.708042	1.53298	0.916609	1.08002
1972	0.98043	1.62854	0.160638	1.22906	0.718199	1.56115	1.1782	1.19116
1973	0.609841	1.24414	0.162221	1.26114	0.728017	1.58839	1.61011	1.37465
1974	0.513976	1.1447	0.163751	1.29217	0.73751	1.61473	1.82277	1.46501
1975	0.499272	1.12944	0.165232	1.3222	0.746696	1.64021	1.92014	1.50638
1976	0.659453	1.2956	0.169095	1.40051	0.756771	1.66817	1.80325	1.45671
1977	0.457905	1.08653	0.172848	1.4766	0.76656	1.69532	2.30394	1.66944
1978	0.594342	1.22806	0.176496	1.55056	0.776075	1.72172	2.17386	1.61417
1979	0.730779	1.36958	0.180044	1.62247	0.785327	1.74739	2.07004	1.57006
1980	0.707417	1.34535	0.183495	1.69243	0.794327	1.77236	2.2296	1.63785
1981	0.908552	1.55398	0.186727	1.75796	0.800724	1.7901	2.02507	1.55096
1982	0.946077	1.59291	0.189856	1.82139	0.806914	1.80728	2.06651	1.56856
1983	0.694759	1.33222	0.192886	1.88281	0.809699	1.815	2.56513	1.7804
1984	0.706098	1.34398	0.195821	1.94232	0.812397	1.82249	2.63386	1.8096
1985	0.64938	1.28515	0.198666	2	0.815011	1.82974	2.84752	1.90038
1986	0.592662	1.22632	0.196852	1.96322	0.815575	1.83131	2.93176	1.93617
1987	0.515599	1.14638	0.195101	1.92771	0.816119	1.83282	3.082	2
1988	0.498875	1.12903	0.193408	1.8934	0.816644	1.83427	3.07609	1.99749
1989	0.607388	1.24159	0.191772	1.86022	0.817153	1.83568	2.75033	1.85909
1990	0.68918	1.32643	0.188816	1.8003	0.83271	1.87884	2.55005	1.774
1991	0.66916	1.30567	0.185388	1.73082	0.83398	1.88237	2.49531	1.75074
1992	0.650509	1.28632	0.182019	1.66252	0.83564	1.88697	2.43884	1.72675
1993	0.744768	1.38409	0.178752	1.59628	0.83869	1.89544	2.18601	1.61933
1994	0.794553	1.43573	0.175634	1.53307	0.84223	1.90526	2.03443	1.55493
1995	0.733612	1.37252	0.172695	1.47349	0.84545	1.91419	2.055	1.56367
1996	0.797454	1.43874	0.169306	1.40479	0.84861	1.92296	1.87757	1.48829
1997	0.786917	1.42781	0.166098	1.33974	0.85172	1.93159	1.81244	1.46062
1998	0.763468	1.40349	0.163054	1.27805	0.85477	1.94005	1.76665	1.44116
1999	0.740018	1.37917	0.160156	1.21929	0.85778	1.9484	1.72253	1.42242
2000	0.689873	1.32715	0.157384	1.16309	0.86073	1.95658	1.71471	1.4191
2001	0.639728	1.27514	0.156509	1.14536	0.86363	1.96463	1.76467	1.44032
2002	0.607335	1.24154	0.155708	1.12911	0.86606	1.97137	1.79285	1.4523
2003	0.594868	1.2286	0.155332	1.12149	0.86665	1.97301	1.80099	1.45575
2004	0.527394	1.15861	0.155465	1.12419	0.86725	1.97467	1.91599	1.50461
2005	0.4694	1.09846	0.156093	1.13693	0.86783	1.97628	2.0455	1.55964
2006	0.45388	1.08236	0.157136	1.15806	0.86842	1.97792	2.11626	1.5897
2007	0.451701	1.0801	0.158547	1.18668	0.869	1.97953	2.17486	1.6146
2008	0.449522	1.07784	0.160316	1.22252	0.86959	1.98116	2.24711	1.64529
2009	0.422004	1.04929	0.162303	1.26281	0.87017	1.98277	2.38623	1.7044
2010	0.394485	1.02075	0.164228	1.30184	0.87074	1.98435	2.5308	1.76582
2011	0.37448	1	0.165826	1.33424	0.87132	1.98596	2.64975	1.81636
2012	0.399926	1.02639	0.166822	1.35444	0.87189	1.98754	2.62278	1.8049
2013	0.458789	1.08745	0.166996	1.35795	0.87246	1.98912	2.4839	1.74589
2014	0.473257	1.10246	0.166296	1.34376	0.87303	1.99071	2.42642	1.72147
2015	0.473017	1.10221	0.164712	1.31165	0.8736	1.99229	2.37086	1.69787
2016	0.515746	1.14653	0.162268	1.2621	0.87422	1.99401	2.195	1.62315
2017	0.491968	1.12187	0.159125	1.19839	0.8749	1.99589	2.13203	1.5964
2018	0.528826	1.1601	0.155538	1.12568	0.87564	1.99795	1.93867	1.51425
2019	0.533631	1.16508	0.151952	1.05297	0.87638	2	1.80754	1.45854
Max	1.33854		0.198666		0.87638		3.082
Min	0.37448		0.149339		0.515933		0.72827
Indicator		Source:
relative median income (median income/GDP pc)	w	Centro de Microdatos. Universidad de Chile. Occupation and Unemployment Survey of Greater Santiago (1958-2019).	https://documentos.microdatos.cl/Encuestas/Ocupacion/OcupacionDesocupacion?C=T1	The data corresponding to the month of June were annualized
		Rodriguez Weber, Javier. 2014. La economía política de la desigualdad: 1850-2009 (1938-1958)	https://www.colibri.udelar.edu.uy/jspui/handle/20.500.12008/8028
proportion of young population	young	Chile: Projections and Estimates of the Population 1950-2050	https://estadistica.ssmso.cl/download/chile-proyecciones-y-estimaciones-de-poblacion-total-del-pais-1950-2050/
proportion of urban population	Urb	Díaz J, Luders R, Wagner G. Chile 1810-2010. La república en cifras. Santiago de Chile. Ediciones UC; 2016. Data (1938-2010)
		Word Bank	https://data.worldbank.org/indicator/SP.URB.TOTL?locations=CL

## Sheet: EMP_components
Years	w	labor_force	w*labor_force	e	epsilon	e_normalized_value	epsilon_value	EMP	EMP_normalized_values
1938	1.01073	0.358003	0.361845	0.0111167	57.4053	1.17741	1.39701	0.842807	1.2235
1939	1.11649	0.360865	0.402902	0.00930322	64.1819	1.04479	1.5151	0.689584	1.12069
1940	1.06082	0.363807	0.385935	0.010194	60.2381	1.10993	1.44637	0.767388	1.17289
1941	1.10183	0.364219	0.401306	0.0107509	55.6876	1.15066	1.36707	0.841697	1.22276
1942	1.16667	0.364631	0.425403	0.0108842	52.792	1.1604	1.31661	0.881356	1.24937
1943	1.14424	0.365044	0.4177	0.0120794	48.2061	1.24781	1.2367	1.00899	1.33501
1944	1.09958	0.365458	0.401849	0.0105087	56.9196	1.13294	1.38854	0.815923	1.20546
1945	1.24038	0.365871	0.45382	0.0102535	53.2678	1.11428	1.32491	0.841026	1.22231
1946	1.19641	0.366248	0.438182	0.00980757	57.2841	1.08167	1.39489	0.77545	1.1783
1947	1.24176	0.366662	0.455308	0.0086908	62.6746	1	1.48883	0.671668	1.10866
1948	1.13498	0.367077	0.416625	0.0120869	48.2653	1.24836	1.23773	1.00859	1.33474
1949	1.19358	0.367493	0.438632	0.0128865	43.5624	1.30684	1.15577	1.1307	1.41669
1950	1.13933	0.367908	0.41917	0.0116136	50.0131	1.21374	1.26819	0.957071	1.30017
1951	1.06478	0.3684	0.392266	0.0104303	58.2661	1.12721	1.41201	0.798305	1.19364
1952	1.07491	0.368931	0.396566	0.0116152	51.9521	1.21386	1.30198	0.932324	1.28357
1953	1.20251	0.362908	0.4364	0.0098729	57.0856	1.08645	1.39143	0.780812	1.1819
1954	1.04981	0.357008	0.37479	0.0109316	57.1931	1.16387	1.39331	0.835329	1.21848
1955	0.927724	0.351266	0.325878	0.0110008	61.2791	1.16894	1.46451	0.798174	1.19355
1956	1.02241	0.345603	0.353349	0.011953	54.0993	1.23857	1.33939	0.924724	1.27847
1957	1.09439	0.340055	0.372151	0.0109839	57.1608	1.1677	1.39275	0.838415	1.22055
1958	1.0376	0.334617	0.3472	0.0159244	40.9936	1.529	1.11101	1.37623	1.58144
1959	1.00476	0.329289	0.330856	0.0162478	41.1838	1.55265	1.11432	1.39336	1.59293
1960	1.03225	0.324066	0.334516	0.0142778	46.6097	1.40858	1.20888	1.1652	1.43983
1961	1.27346	0.322058	0.410127	0.0155172	38.014	1.49923	1.05909	1.41558	1.60785
1962	1.27405	0.320062	0.407775	0.0127557	46.4284	1.29727	1.20572	1.07593	1.37993
1963	1.02026	0.318079	0.324521	0.0154854	43.6203	1.4969	1.15678	1.29402	1.52627
1964	0.915957	0.316144	0.289575	0.0167428	42.4318	1.58885	1.13607	1.39855	1.59641
1965	1.05646	0.314187	0.331924	0.0134958	49.5026	1.35139	1.25929	1.07314	1.37806
1966	0.991311	0.312242	0.309529	0.0150818	45.7816	1.46738	1.19445	1.2285	1.48231
1967	1.05702	0.310309	0.328002	0.0128271	52.389	1.30249	1.30959	0.994579	1.32534
1968	0.936009	0.308389	0.288655	0.0175597	40.51	1.6486	1.10258	1.49521	1.66128
1969	0.960456	0.306482	0.294362	0.0173947	40.5662	1.63653	1.10356	1.48295	1.65305
1970	0.90765	0.304586	0.276458	0.0145756	49.6405	1.43037	1.26169	1.13369	1.41869
1971	1.33854	0.306438	0.410178	0.0141073	41.8096	1.39612	1.12523	1.24074	1.49052
1972	0.98043	0.308313	0.30228	0.0165382	42.1884	1.57389	1.13183	1.39057	1.59106
1973	0.609841	0.310248	0.189202	0.018791	43.1482	1.73864	1.14856	1.51376	1.67372
1974	0.513976	0.312174	0.16045	0.0174208	48.1924	1.63844	1.23646	1.3251	1.54713
1975	0.499272	0.31416	0.156851	0.0191388	44.0545	1.76407	1.16435	1.51507	1.6746
1976	0.659453	0.316172	0.2085	0.0197452	40.0856	1.80842	1.09519	1.65125	1.76598
1977	0.457905	0.31821	0.14571	0.0203642	41.9506	1.85369	1.12769	1.6438	1.76098
1978	0.594342	0.320275	0.190353	0.0181017	44.7278	1.68823	1.17608	1.43547	1.62119
1979	0.730779	0.322368	0.23558	0.0158391	48.2615	1.52276	1.23766	1.23035	1.48355
1980	0.707417	0.324522	0.229572	0.0135784	56.7391	1.35744	1.3854	0.97982	1.31544
1981	0.908552	0.326671	0.296797	0.0144202	48.7652	1.419	1.24644	1.13844	1.42188
1982	0.946077	0.328848	0.311116	0.0172001	40.0512	1.62229	1.09459	1.48211	1.65248
1983	0.694759	0.332605	0.23108	0.0171821	44.7511	1.62098	1.17649	1.37781	1.5825
1984	0.706098	0.336409	0.237538	0.0142313	53.5764	1.40518	1.33028	1.0563	1.36676
1985	0.64938	0.340326	0.221001	0.0168463	46.2414	1.59642	1.20246	1.32763	1.54883
1986	0.592662	0.344327	0.204069	0.0194614	40.898	1.78766	1.10934	1.61146	1.73928
1987	0.515599	0.348414	0.179642	0.0151402	54.1842	1.47165	1.34087	1.09753	1.39443
1988	0.498875	0.352589	0.175898	0.00895689	92.0076	1.01946	2	0.50973	1
1989	0.607388	0.356854	0.216749	0.0157159	49.838	1.51376	1.26514	1.19652	1.46085
1990	0.68918	0.361212	0.24894	0.0130503	57.5513	1.31881	1.39955	0.94231	1.29027
1991	0.66916	0.363681	0.243361	0.0117951	64.1488	1.22702	1.51452	0.810169	1.2016
1992	0.650509	0.368775	0.239891	0.0143559	52.9476	1.41429	1.31932	1.07198	1.37728
1993	0.744768	0.37139	0.2766	0.0150912	47.9352	1.46807	1.23198	1.19164	1.45757
1994	0.794553	0.374116	0.297255	0.0145563	48.2776	1.42895	1.23794	1.1543	1.43252
1995	0.733612	0.377034	0.276596	0.0156219	46.307	1.50688	1.2036	1.25197	1.49806
1996	0.797454	0.379032	0.302261	0.0147147	47.418	1.44053	1.22296	1.1779	1.44836
1997	0.786917	0.381284	0.300039	0.0131398	53.2702	1.32536	1.32495	1.00031	1.32919
1998	0.763468	0.383718	0.292956	0.0131382	53.8158	1.32525	1.33445	0.993099	1.32435
1999	0.740018	0.386365	0.285917	0.0131366	54.3582	1.32513	1.34391	0.986027	1.3196
2000	0.689873	0.389144	0.26846	0.0128775	56.8078	1.30618	1.38659	0.942003	1.29006
2001	0.639728	0.391419	0.250402	0.0126183	59.4057	1.28722	1.43187	0.898982	1.2612
2002	0.607335	0.393856	0.239203	0.0148832	51.1179	1.45286	1.28744	1.12849	1.4152
2003	0.594868	0.402314	0.239324	0.0148533	51.2125	1.45067	1.28909	1.12535	1.41309
2004	0.527394	0.411071	0.216796	0.0163387	47.9356	1.5593	1.23198	1.26568	1.50726
2005	0.4694	0.420111	0.1972	0.0109456	73.3443	1.1649	1.67477	0.695559	1.12469
2006	0.45388	0.416165	0.188889	0.0187644	43.2261	1.73669	1.14991	1.51028	1.67139
2007	0.451701	0.420063	0.189743	0.0175394	46.1964	1.64711	1.20168	1.37068	1.57771
2008	0.449522	0.431002	0.193745	0.0163144	49.4198	1.55752	1.25785	1.23825	1.48885
2009	0.422004	0.432453	0.182497	0.0161975	50.471	1.54897	1.27617	1.21377	1.47243
2010	0.394485	0.453742	0.178995	0.0160806	51.0557	1.54042	1.28636	1.19751	1.46151
2011	0.37448	0.468884	0.175588	0.0122678	67.2014	1.26159	1.56772	0.80473	1.19795
2012	0.399926	0.469522	0.187774	0.0131716	61.6651	1.32768	1.47124	0.902426	1.26351
2013	0.458789	0.472482	0.21677	0.0174432	44.9018	1.64007	1.17911	1.39094	1.59131
2014	0.473257	0.476806	0.225651	0.0223649	34.6234	2	1	2	2
2015	0.473017	0.477845	0.226029	0.0107159	72.2263	1.1481	1.65528	0.693596	1.12338
2016	0.515746	0.477848	0.246448	0.0202396	37.2316	1.84457	1.04545	1.76438	1.84189
2017	0.491968	0.481572	0.236918	0.0173913	43.8772	1.63628	1.16126	1.40905	1.60346
2018	0.528826	0.482888	0.255364	0.0137485	54.1613	1.36987	1.34048	1.02193	1.3437
2019	0.533631	0.481143	0.256753	0.01971	37.7091	1.80585	1.05377	1.7137	1.80789
Max				0.0223649	92.0076			2
Min				0.0086908	34.6234			0.50973
				The data corresponding to the month of June were annualized
Indicator		Source:
relative median income (median income/GDP pc)	w	Centro de Microdatos. Universidad de Chile. Occupation and Unemployment Survey of Greater Santiago (1958-2019).	https://documentos.microdatos.cl/Encuestas/Ocupacion/OcupacionDesocupacion?C=T1	The data corresponding to the month of June were annualized
		Rodriguez Weber, Javier. 2014. La economía política de la desigualdad: 1850-2009 (1938-1958)	https://www.colibri.udelar.edu.uy/jspui/handle/20.500.12008/8028
relative proportion of the elite	e	Centro de Microdatos. Universidad de Chile. Occupation and Unemployment Survey of Greater Santiago (1958-2019).	https://documentos.microdatos.cl/Encuestas/Ocupacion/OcupacionDesocupacion?C=T1
		Rodriguez Weber, Javier. 2014. La economía política de la desigualdad: 1850-2009 (1938-1958)	https://www.colibri.udelar.edu.uy/jspui/handle/20.500.12008/8028
			Those people who declared income above the average income of the top 5% were considered part of the elites. The relative number is estimated from the total number of people surveyed
labor force ratio	labor_force	Díaz J, Luders R, Wagner G. Chile 1810-2010. La república en cifras. Santiago de Chile. Ediciones UC; 2016. Data (1938-2010)
		Instituto Nacional de Estadísticas (INE). Indicadores de subutilización de las fuerzas de trabajo en Chile: Evidencia a partir de la encuesta nacional de empleo 2019; 3:1-53. Data (2010-2018)	https://www.ine.gob.cl/inicio/documentos-de-trabajo/documento/indicadores-de-subutilizaci%C3%B3n-de-la-fuerza-de-trabajo-en-chile-evidencia-a-partir-de-la-encuesta-nacional-de-empleo
			The 2019 data was linearly interpolated

## Sheet: political_violence_data
Year	category (CNTS)	Fatalities	number of fatalities	details	source				category (CNTS)
1938	Terrorism/Guerrilla Warfare	1	59	Matanza Seguro Obrero	Donoso, C	Marcus Klein, La matanza del Seguro Obrero (5 de septiembre de 1938)	2009		https://www.cntsdata.com/domconflict
1938	Terrorism/Guerrilla Warfare	0	0	Disparos en el Congreso.	Collier S, Sater W	A History of Chile, 1808–2002	2004
1938	General Strikes	0	0	Huelga de Trabajadores	Garcés, M	Movimiento Obrero de la Década del 30 y el Frente Popular	1985
1939	Revolutions	0	0	Ariostazo	Collier S, Sater W	A History of Chile, 1808–2002	2004
1945	Anti-government Demonstrations	0	0	Paro de trabajadores ferroviarios	Bravo, V	Chile no va hoy a la fábrica: Protesta obrera y represión política en el verano de 1946	2017
1945	Anti-government Demonstrations	0	0	Paro de panaderos de Santiago y Valparaíso	Bravo, V	Chile no va hoy a la fábrica: Protesta obrera y represión política en el verano de 1946	2017
1946	General Strikes	0	0	Huelga General. Sector : carbón, minería, portuarios, ferroviarios y obreros de la fábrica de cerámica.	Bravo, V	Chile no va hoy a la fábrica: Protesta obrera y represión política en el verano de 1946	2017
1946	General Strikes	0	0	Paro Nacional del 30 de enero.	Bravo, V	Chile no va hoy a la fábrica: Protesta obrera y represión política en el verano de 1946	2017
1946	Riots	0	0	Disturbios en algunos puntos de Santiago durante el Paro Nacional del 30 de enero	Bravo, V	Chile no va hoy a la fábrica: Protesta obrera y represión política en el verano de 1946	2017
1946	General Strikes	0	0	Paro Naciona del 4 de febrero	Bravo, V	Chile no va hoy a la fábrica: Protesta obrera y represión política en el verano de 1946	2017
1946	Anti-government Demonstrations	0	0	Movilización en Plaza Bulnes convocada por Confederación de Trabajadores de Chile	Bravo, V	Chile no va hoy a la fábrica: Protesta obrera y represión política en el verano de 1946	2017
1946	Anti-government Demonstrations	0	0	Toma de terrenos de General Vasquez convocada por la Sociedad Arrendatarios	Bravo, V	Chile no va hoy a la fábrica: Protesta obrera y represión política en el verano de 1946	2017
1946	Anti-government Demonstrations	0	0	Huelga de trabajadores de las minerías en Tarapacá .	Bravo, V	Chile no va hoy a la fábrica: Protesta obrera y represión política en el verano de 1946	2017
1946	Purges	0	0	Clausura , cancelación de la personalidad jurídica y desafuero de los dirigentes de los sindicatos involucrados en la huelga minera al norte del país.	Bravo, V	Chile no va hoy a la fábrica: Protesta obrera y represión política en el verano de 1946	2017
1946	Anti-government Demonstrations	0	0	Huelga del gremio salitrero en Iquique	Bravo, V	Chile no va hoy a la fábrica: Protesta obrera y represión política en el verano de 1946	2017
1947	Anti-government Demonstrations	0	0	Huelga de transportistas en Santiago	Salazar, G	Movimientos Sociales en Chile	2012
1947	Riots	1	5	Disturbios durante la huelga de tranportista en Santiago.	Collier S, Sater W	A History of Chile, 1808–2002	2004
1947	General Strikes	0	0	Huelga trabajadores de carbón,trabajadores ferroviarios y mineros.	Collier S, Sater W	A History of Chile, 1808–2002	2004
1947	Anti-government Demonstrations	0	0	Huelga trabajadores de carbón al sur. Estado de emergencia y movilización de tropas	Collier S, Sater W	A History of Chile, 1808–2002	2004
1947	Purges	0	0	Persecusión sistemática de líderes sindicales .	Collier S, Sater W	A History of Chile, 1808–2002	2004
1947	Anti-government Demonstrations	0	0	Huelga trabajadores de cobre (Mina Chuquicamata). Estado de emergencia	Collier S, Sater W	A History of Chile, 1808–2002	2004
1947	Riots	0	0	Enfrentamientos violentos entre fracciones socialistas y comunistas en Plaza de Armas	Salazar, G	Violencia política en las grandes Alamedas	2015
1947	Riots	0	0	Enfrentamientos violentos entre fracciones socialistas y comunistas en el Cementerio .	Salazar, G	Violencia política en las grandes Alamedas	2015
1947	Riots	1	2	Enfrentamientos violentos entre fracciones socialistas y comunistas en Santiago.	Salazar, G	Violencia política en las grandes Alamedas	2015
1948	Purges	0	0	Ley para la Defensa Permanente de la Democracia ("Ley Maldita")	Collier S, Sater W	A History of Chile, 1808–2002	2004
1948	Major Government Crises	0	0	Complot de las Patitas de Chancho	Collier S, Sater W	A History of Chile, 1808–2002	2004
1948	Riots	0	0	Son atacas las oficinas de ACHA (Asociación Chilena Anticomunista)	Salazar, G	Violencia política en las grandes Alamedas	2015
1949	Anti-government Demonstrations	0	0	Frente comunista se reunen en el Teatro Caopulicán	Collier S, Sater W	A History of Chile, 1808–2002	2004
1949	Riots	0	0	Disturbios en la congregación del Frente comunista en el Teatro Caupulicán.	Collier S, Sater W	A History of Chile, 1808–2002	2004
1949	Anti-government Demonstrations	0	0	Estudiantes, obreros y trabajadores salen en protestar de manera masiva contra el aumento del precio de pasajes.	Palma, D	La "Revolución de la Chaucha" Santiago de Chile, 16 y 17 de agosto de 1949. Revista Trimestral del Instituto de Ciencias Alejandro Lipschutz , N°6, pp. 49-62	2005
1949	Riots	1	30	Revolución de la Chaucha	Palma, D	La "Revolución de la Chaucha" Santiago de Chile, 16 y 17 de agosto de 1949. Alamedas, N°6, pp. 138-151.	1999
1949	Terrorism/Guerrilla Warfare	0	0	Atentados con artefactos explosivos a la emisora Radio Nuevo Mundo	Salazar, G	Violencia política en las grandes Alamedas	2015
1949	Purges	0	0	Vigencia de la "Ley Maldita"	Collier S, Sater W	A History of Chile, 1808–2002	2004
1949	Anti-government Demonstrations	0	0	Partidarios del PC se movilizan en Quinta Normal contra el gobierno de Gonzalez Videla	Palma, D	La "Revolución de la Chaucha" Santiago de Chile, 16 y 17 de agosto de 1949. Revista Trimestral del Instituto de Ciencias Alejandro Lipschutz , N°6, pp. 49-62	2005
1949	Anti-government Demonstrations	0	0	Estudiantes salen a manifestarse en el centro de Santiago contra el incremento del pasaje	Palma, D	La "Revolución de la Chaucha" Santiago de Chile, 16 y 17 de agosto de 1949. Revista Trimestral del Instituto de Ciencias Alejandro Lipschutz , N°6, pp. 49-62	2005
1949	Riots	0	0	Disturbios en el centro de Santiago durante la movilización de estudiantes por el precio del pasaje para el transporte	Palma, D	La "Revolución de la Chaucha" Santiago de Chile, 16 y 17 de agosto de 1949. Revista Trimestral del Instituto de Ciencias Alejandro Lipschutz , N°6, pp. 49-62	2005
1949	Anti-government Demonstrations	0	0	Movilización en la zona carbonífera de Concepción, Lota, Coronel, Chiguayante y Curanilahue.	Palma, D	La "Revolución de la Chaucha" Santiago de Chile, 16 y 17 de agosto de 1949. Revista Trimestral del Instituto de Ciencias Alejandro Lipschutz , N°6, pp. 49-62	2005
1950	Purges	0	0	Vigencia de la "Ley Maldita"	Collier S, Sater W	A History of Chile, 1808–2002	2004
1951	Purges	0	0	Vigencia de la"Ley Maldita"	Collier S, Sater W	A History of Chile, 1808–2002	2004
1952	Purges	0	0	Vigencia de la "Ley Maldita"	Collier S, Sater W	A History of Chile, 1808–2002	2004
1954	General Strikes	0	0	Estado de Sitio al norte, Santiago y Valparaiso (Gobierno de Ibañez)	Collier S, Sater W	A History of Chile, 1808–2002	2004
1954	Major Government Crises	0	0	Congreso desautoriza a Ejecutivo y cancela el Estado de Sitio	Collier S, Sater W	A History of Chile, 1808–2002	2004
1954	Purges	0	0	Persecusión sistemática de la dirigencia de la CUT. Gobierno aplica Ley de Defensa de la Democracia	Moulian, T	El Gobierno de Ibañez 1952-1958.	1986
1954	Major Government Crises	0	0	Partido Agrario Laborista bloquea las reformas propuestas por Frei (Falange) y cae el gabinete.	Moulian, T	El Gobierno de Ibañez 1952-1958.	1986
1954	Major Government Crises	0	0	Las medidas del ministro de Hacienda Prats (Nacional) son bloqueadas en el parlamentos y cae el gabinete.	Moulian, T	El Gobierno de Ibañez 1952-1958.	1986
1954	General Strikes	0	0	Huelga General convocada por la CUT	Moulian, T	El Gobierno de Ibañez 1952-1958.	1986
1955	Major Government Crises	0	0	Complot de la logia "Línea Recta"	Collier S, Sater W	A History of Chile, 1808–2002	2004
1955	General Strikes	0	0	Huelga de trabajadores ferroviarios , transportistas y telégrafos del Estado . Se declara en Estado de Emergencia Santiago, Valparaíso y Concepción	Salazar, G	Violencia política en las grandes Alamedas	2015
1955	Purges	0	0	Invocando la ley de Defensa Permanete de la Democracia se arrestó a alrededor de 400 líderes sindicales	Salazar, G	Violencia política en las grandes Alamedas	2015
1955	Riots	1	1	Incidentes ocurridos durante el paro de transportistas estatales	Salazar, G	Violencia política en las grandes Alamedas	2015
1955	General Strikes	0	0	La CUT convoca Paro Nacional.	Salazar, G	Violencia política en las grandes Alamedas	2015
1955	Anti-government Demonstrations	0	0	Paro del sector salud y movilizaciones estudiantiles.	Salazar, G	Violencia política en las grandes Alamedas	2015
1955	Riots	0	0	Enfrentamientos entre manifestantes y fuerzas de seguridad durante movilizaciones del sector salud	Salazar, G	Violencia política en las grandes Alamedas	2015
1955	Anti-government Demonstrations	0	0	Huelga de trabajadores bancarios y trabajadores de Huachipato (siderúrgica)	Moulian, T	El Gobierno de Ibañez 1952-1958.	1986
1955	General Strikes	0	0	Huelga General convocada por la CUT	Moulian, T	El Gobierno de Ibañez 1952-1958.	1986
1956	General Strikes	0	0	Huelga General convocada por la CUT	Moulian, T	El Gobierno de Ibañez 1952-1958.	1986
1956	Purges	0	0	Gobierno aplica Ley de Defensa de la Democracia para perseguir a los principales líderes sindicales agrupados en la CUT	Moulian, T	El Gobierno de Ibañez 1952-1958.	1986
1956	Anti-government Demonstrations	0	0	Movilización de trabajadores salitreros	Moulian, T	El Gobierno de Ibañez 1952-1958.	1986
1956	Anti-government Demonstrations	0	0	movilización en Plaza los Artesanos convocada por la CUT.	Moulian, T	El Gobierno de Ibañez 1952-1958.	1986
1957	Riots	1	30	"La batalla de Santiago"	Collier S, Sater W	A History of Chile, 1808–2002	2004
1957	Anti-government Demonstrations	0	0	Toma de la Victoria	Salazar, G	Movimientos Sociales en Chile	2012
1957	Anti-government Demonstrations	0	0	Estudiantes protestan por el incremento del 50% en el pasaje de transporte durante el mes de enero	Salazar, G	Movimientos Sociales en Chile	2012
1957	Riots	0	0	Disturbios durante la protestas por el precio del pasaje estudiantil	Salazar, G	Movimientos Sociales en Chile	2012
1957	Anti-government Demonstrations	0	0	Estudiantes universitarios, secundarios, personal administrativo de la Universidades , el FRAP y pobladores protestas por el alza del transporte.	Salazar, G	Movimientos Sociales en Chile	2012
1957	Riots	0	0	Incidentes durante las movilizaciones por el aumento del pasaje	Salazar, G	Movimientos Sociales en Chile	2012
1957	Anti-government Demonstrations	0	0	Movilización de estudiantes universitarios y la CUT en Santiago	Salazar, G	Violencia política en las grandes Alamedas	2015
1957	Riots	1	1	Disturbios durante las movilizaciones de la CUT y la Fech.	Salazar, G	Violencia política en las grandes Alamedas	2015
1957	Anti-government Demonstrations	0	0	FRAP convoca acto de protesta en el Teatro Caupolicán por las políticas de alzas	Salazar, G	Violencia política en las grandes Alamedas	2015
1957	Riots	0	0	Ataque con piedras a la sede del Diario El Mercurio	Salazar, G	Violencia política en las grandes Alamedas	2015
1957	Anti-government Demonstrations	0	0	Nueva movilización de los estudiantes por el nuevo incremento en la tarifa del transporte	Salazar, G	Violencia política en las grandes Alamedas	2015
1957	Riots	0	0	Disturbios en diferentes puntos de Santigo posterior a la movilización de estudiantes por el nuevo alza de las tarifas.	Salazar, G	Violencia política en las grandes Alamedas	2015
1957	Riots	1	1	Nuevos disturbios en diferentes puntos de Santiago.	Salazar, G	Violencia política en las grandes Alamedas	2015
1957	Riots	0	0	Nueva Jornada de disturbios en el centro de Santiago.	Salazar, G	Violencia política en las grandes Alamedas	2015
1957	Riots	1	1	Jornada de disturbios en Santiago.	Salazar, G	Violencia política en las grandes Alamedas	2015
1957	Purges	0	0	Se mantiene vigente la llamada "Ley Maldita"	Collier S, Sater W	A History of Chile, 1808–2002	2004
1959	Anti-government Demonstrations	0	0	Protesta de los Vendedores de la Vega .	Salazar, G	Violencia política en las grandes Alamedas	2015
1959	Riots	0	0	Incidentes ocurridos durante la manifestación de vendedores de la Vega.	Salazar, G	Violencia política en las grandes Alamedas	2015
1960	General Strikes	0	0	Oleada de paros y huelgas multigremiales para solicitar ajustes salariales a la tasa de inflación.	Salazar, G	Violencia política en las grandes Alamedas	2015
1960	Anti-government Demonstrations	0	0	Paro convocado por la FECH en solidaridad con el Paro de Profesores.	Salazar, G	Violencia política en las grandes Alamedas	2015
1960	Riots	0	0	Profesores y estudiantes se toman el ministerio de Educación.	Salazar, G	Violencia política en las grandes Alamedas	2015
1960	Anti-government Demonstrations	0	0	La CUT convoca acto en el Teatro Caupolicán .	Salazar, G	Violencia política en las grandes Alamedas	2015
1960	Riots	0	0	Disturbios posteriores al acto de la CUT.	Salazar, G	Violencia política en las grandes Alamedas	2015
1960	Anti-government Demonstrations	0	0	Toma de la Escuela de Medicina y Veterinaria de la Chile. Sindicatos de profesores se movilizan en Plaza Catedral y Plaza Brasil.	Salazar, G	Violencia política en las grandes Alamedas	2015
1960	Riots	0	0	Incidentes en la movilización de profesores al dirigirse a Plaza de Armas, Santiago.	Salazar, G	Violencia política en las grandes Alamedas	2015
1960	Riots	0	0	Choque entre manifestantes y carabineros en movilizaciones de profesores y estudiantes	Salazar, G	Violencia política en las grandes Alamedas	2015
1960	Anti-government Demonstrations	0	0	Movilización de Trabajadores metalurgicos, profesores, estudiantes y pobladores	Salazar, G	Violencia política en las grandes Alamedas	2015
1960	Riots	0	0	Disturbios posteriores a las movilizaciones de trabajadores y estudiantes en Plaza de Armas.	Salazar, G	Violencia política en las grandes Alamedas	2015
1961	Anti-government Demonstrations	0	0	Ola de huelgas por situación inflacionaria.	Collier S, Sater W	A History of Chile, 1808–2002	2004
1961	Anti-government Demonstrations	0	0	Toma de Santa Adriana.	Salazar, G	Violencia política en las grandes Alamedas	2015
1961	Riots	0	0	Choque entre estudiantes y carabineros en las cercanías del Centro de Santiago.	Salazar, G	Violencia política en las grandes Alamedas	2015
1962	Riots	1	6	Matanza de la población José Maria Caro.	Collier S, Sater W	A History of Chile, 1808–2002	2004
1962	General Strikes	0	0	Huelga General convocada por la CUT	Collier S, Sater W	A History of Chile, 1808–2002	2004
1963	Riots	1	1	Incidentes en movilización de trabajadores del sector salud en Plaza de Armas.	Salazar, G	Violencia política en las grandes Alamedas	2015
1963	Anti-government Demonstrations	0	0	Toma de los terrenos San Joaquín con Bascuñan.	Salazar, G	Violencia política en las grandes Alamedas	2015
1963	Anti-government Demonstrations	0	0	780 huelgas en el año	Thielemann, L	La perpectiva parcial: El movimiento obrero frente a la política salarial del gobierno de Frei Montalva, 1964-1967. Economía y Política 6:85-116	2019
1964	Anti-government Demonstrations	0	0	676 huelgas en el año	Thielemann, L	La perpectiva parcial: El movimiento obrero frente a la política salarial del gobierno de Frei Montalva, 1964-1967. Economía y Política 6:85-116	2019
1965	Anti-government Demonstrations	0	0	1026 huelgas en el año	Thielemann, L	La perpectiva parcial: El movimiento obrero frente a la política salarial del gobierno de Frei Montalva, 1964-1967. Economía y Política 6:85-116	2019
1966	Riots	1	8	Masacre de El Salvador.	Cerda, R.	La masacre de El Salvador: Huelgas, represión y solidaridad obrera en los Campamentos Mineros del Cobre. 1965-1966. Sartaña, Santiago.	2014
1966	Anti-government Demonstrations	0	0	Huelga de Mineros en El Teniente y El Salvador	Thielemann, L	La perpectiva parcial: El movimiento obrero frente a la política salarial del gobierno de Frei Montalva, 1964-1967. Economía y Política 6:85-116	2019
1966	Riots	0	0	Incidentes en movilizaciones de trabajadores del sector Salud.	Salazar, G	Violencia política en las grandes Alamedas	2015
1966	Anti-government Demonstrations	0	0	Movilización de trabajadores del sector salud	Salazar, G	Violencia política en las grandes Alamedas	2015
1966	General Strikes	0	0	Paro Nacional convocada por la CUT y el gremio minero	Thielemann, L	La perpectiva parcial: El movimiento obrero frente a la política salarial del gobierno de Frei Montalva, 1964-1967. Economía y Política 6:85-116	2019
1966	Anti-government Demonstrations	0	0	828 huelgas a lo largo del año	Thielemann, L	La perpectiva parcial: El movimiento obrero frente a la política salarial del gobierno de Frei Montalva, 1964-1967. Economía y Política 6:85-116	2019
1967	General Strikes	0	0	Huelga General.	Collier S, Sater W	A History of Chile, 1808–2002	2004
1967	Anti-government Demonstrations	0	0	Reforma Universitaria	Collier S, Sater W	A History of Chile, 1808–2002	2004
1967	Anti-government Demonstrations	0	0	2464 huegas en el año	Thielemann, L	La perpectiva parcial: El movimiento obrero frente a la política salarial del gobierno de Frei Montalva, 1964-1967. Economía y Política 6:85-116	2019
1967	Riots	1	7	Disturbios durante la Huelga Nacional	Thielemann, L	La perpectiva parcial: El movimiento obrero frente a la política salarial del gobierno de Frei Montalva, 1964-1967. Economía y Política 6:85-116	2019
1968	Terrorism/Guerrilla Warfare	0	0	Bombas en el consulado Americano, supermercado y casa de Francisco Bulnes	Collier S, Sater W	A History of Chile, 1808–2002	2004
1968	General Strikes	0	0	Trabajadores fiscales, la CUT y la Confederación de Trabajadores Fiscales convocan a paro general .	Salazar, G	Violencia política en las grandes Alamedas	2015
1968	Anti-government Demonstrations	0	0	Toma de 35 centros educativos en Santiago	Salazar, G	Violencia política en las grandes Alamedas	2015
1968	Anti-government Demonstrations	0	0	Profesores y trabajadores públicos del correo realizan movilizaciones en Santiago	Salazar, G	Violencia política en las grandes Alamedas	2015
1968	Riots	0	0	Incidentes entre manifestantes (estudiantes y profesores) y fuerzas de seguridad en el Centro de Santiago.	Salazar, G	Violencia política en las grandes Alamedas	2015
1968	Anti-government Demonstrations	0	0	Huelga de hambre de funcionarios del Correo.	Salazar, G	Violencia política en las grandes Alamedas	2015
1968	Riots	0	0	Disturbios en la sede de Aduana Internacional en Santiago.	Salazar, G	Violencia política en las grandes Alamedas	2015
1969	Terrorism/Guerrilla Warfare	0	0	Ataques a bancos y aviones por parte del MIR. Ataque a tumba de Arturo Alessandri	Collier S, Sater W	A History of Chile, 1808–2002	2004
1969	Riots	1	11	Masacre de Puerto Montt.	Soto, W	Pampa Irigoin: historia de una matanza en Puerto Montt. Editorial La Minga, Puerto Montt.	2018
1969	Major Government Crises	0	0	Tacnazo	Collier S, Sater W	A History of Chile, 1808–2002	2004
1969	Terrorism/Guerrilla Warfare	0	0	Bombas en Tribunales de Justicia en Concepción.	Pomar, J	La Vanguardia Organizada del Pueblo (VOP): Origen, Subversión y Aniquilamiento. ¡El Pan que con sangre fue quitado, con sangre será recuperado!	2010
1969	Riots	0	0	Enfrentamiento entre campesinos y terratenientes en la toma de 44 fundos en Melipilla.	Pomar, J	La Vanguardia Organizada del Pueblo (VOP): Origen, Subversión y Aniquilamiento. ¡El Pan que con sangre fue quitado, con sangre será recuperado!	2010
1970	Terrorism/Guerrilla Warfare	1	1	Ataque a Banco Sudamericano por parte del MIR .	Collier S, Sater W	A History of Chile, 1808–2002	2004
1970	Terrorism/Guerrilla Warfare	1	1	Secuestro de aviones por parte del MIR .	Collier S, Sater W	A History of Chile, 1808–2002	2004
1970	Terrorism/Guerrilla Warfare	0	0	Atauques con bombas, escaramuzas callejeras y asaltos a oficinas de partidos.	Collier S, Sater W	A History of Chile, 1808–2002	2004
1970	Assassinations	1	1	Asesinato del jefe del Ejército General Schneider.	Collier S, Sater W	A History of Chile, 1808–2002	2004
1970	Riots	0	0	Incidentes en Santiago en movilización de trabajadores de la salud	Salazar, G	Violencia política en las grandes Alamedas	2015
1970	Anti-government Demonstrations	0	0	Huelga y movilización de los trabajadores del sector Salud	Salazar, G	Violencia política en las grandes Alamedas	2015
1970	Anti-government Demonstrations	0	0	Huelga Gerneral Campesina.	Redondo, J	Conflictos campesinos e indígenas en el sur de Chile (la provincia de Cautín 1967-1973). Historia critica. 63: 159-179	2017
1970	Anti-government Demonstrations	0	0	Oleada de tomas de fundos (456)	Redondo, J	Conflictos campesinos e indígenas en el sur de Chile (la provincia de Cautín 1967-1973). Historia critica. 63: 159-179	2017
1970	Terrorism/Guerrilla Warfare	1	1	Muerte del cabo de carabineros Luis Fuentes Pineda en enfrentamientos contra miembros del MIR al encontrarse protegiendo el departamento del gobernador Pedro Aguirre Cerda de Santiago	Fontaine, A; González, M	Los Mil días de Allende	1997
1970	Terrorism/Guerrilla Warfare	1	1	Enfrentamiento entre MIR y PC (Brigada Ramón Parra)	Movimiento de Izquierda Revolucionaria (MIR)	Declaración sobre la Muerte de Arnoldo Ríos. Disponible en: http://www.cedema.org/ver.php?id=8195	1970
1970	Terrorism/Guerrilla Warfare	1	1	Ataque al fundo La Tregua con la consecuente muerte de la agricultora	Biblioteca del Congreso de la Nación	Sesión del Senado . Disponibl en: https://www.bcn.cl/laborparlamentaria/wsgi/consulta/verDiarioDeSesion.py?id=588562	1972
1971	Anti-government Demonstrations	0	0	Ola de protestas en el sector minero.	Collier S, Sater W	A History of Chile, 1808–2002	2004
1971	Anti-government Demonstrations	0	0	Marchas hacia Santiago de Organizaciones campesinas y sindicatos del campo	Collier S, Sater W	A History of Chile, 1808–2002	2004
1971	Assassinations	1	1	Asesinato del ex ministro Pérez Zujovic.	Collier S, Sater W	A History of Chile, 1808–2002	2004
1971	Anti-government Demonstrations	0	0	Marcha de las ollas vacías	Collier S, Sater W	A History of Chile, 1808–2002	2004
1971	Terrorism/Guerrilla Warfare	1	1	Asalto armados realizados por el VOP a la confitería "Don Raúl"	Salazar, G	Violencia política en las grandes Alamedas	2015
1971	Terrorism/Guerrilla Warfare	1	1	Asalto armado del VOP a camioneta de valores del Banco Sudamericano	Salazar, G	Violencia política en las grandes Alamedas	2015
1971	Terrorism/Guerrilla Warfare	1	4	Ataque a cuartel de investigaciones en General Mackenna por parte de un miembro de VOP	Salazar, G	Violencia política en las grandes Alamedas	2015
1971	Riots	0	0	"Batalla de la Universidad" entre juventudes en la Universidad de Chile.	Salazar, G	Violencia política en las grandes Alamedas	2015
1971	Riots	0	0	Enfrentamientos entre estudiantes gremialistas , militantes comunistas , Juventud Socialistas y Movimiento Universitario de Izquierda estudiantes heridos y muchos locales destruídos en el centro de Santiago	Salazar, G	Violencia política en las grandes Alamedas	2015
1971	Riots	0	0	Enfrentamiento entre movimientos de esrudiantes secundarios durante las elecciones del Feses (Federación de Estudiantes Secundarios) ocurreenfrentamientos entre estudiantes secundarios de diferentes establecimientos de la capital deja saldo de 2 estudiantes heridos y 10 detenidos	Salazar, G	Violencia política en las grandes Alamedas	2015
1971	Anti-government Demonstrations	0	0	Huelga General Campesina convocada por "Triunfo campesino".	Redondo, J	Conflictos campesinos e indígenas en el sur de Chile (la provincia de Cautín 1967-1973). Historia critica. 63: 159-179	2017
1971	Riots	0	0	Disturbios durante la Huelga Campesina.	Redondo, J	Conflictos campesinos e indígenas en el sur de Chile (la provincia de Cautín 1967-1973). Historia critica. 63: 159-179	2017
1971	Anti-government Demonstrations	0	0	Oleada de tomas de fundos (1278)	Redondo, J	Conflictos campesinos e indígenas en el sur de Chile (la provincia de Cautín 1967-1973). Historia critica. 63: 159-179	2017
1971	Riots	0	0	Toma de la sede de la Confederación Triunfo Campesino . Choque de grupos del movimiento campesinos en lo Jardines del Congreso Nacional	Salazar, G	Violencia política en las grandes Alamedas	2015
1971	Riots	0	0	Disturbios en la toma de las fábricas Sumar y Ronitex .	Salazar, G	Violencia política en las grandes Alamedas	2015
1971	Assassinations	1	1	Muerte de Juan Millalonco.	Sánchez, F	Violencia política en la provincia de Llanquihue durante la reforma Agraria de la Unidad Popular (1970-1973). Atenea 518: 75-95	2018
1971	Riots	1	2	Disturbios en la retoma del fundo "Huilo" en Lautaro .	Sánchez, F	Violencia política en la provincia de Llanquihue durante la reforma Agraria de la Unidad Popular (1970-1973). Atenea 518: 75-95	2018
1971	Terrorism/Guerrilla Warfare	1	1	Muerte de Rolando Matus en un enfrentamiento entre el Movimiento Campesino Revolucionario (MCR) y terratenientes en la retoma de un fundo en Pucón en Pucón	Sánchez, F	Violencia política en la provincia de Llanquihue durante la reforma Agraria de la Unidad Popular (1970-1973). Atenea 518: 75-95	2018
1971	Terrorism/Guerrilla Warfare	1	1	Muere Juan Milipán durante toma del fundo Brasil Sur en Pucón por parte MCR.	Biblioteca del Congreso de la Nación	Acusación constitucional contra José Tohá	1971
1971	Terrorism/Guerrilla Warfare	1	1	Muerte de Tomás Gutiérrez Urrutia durante el asalto de un supermercado por parte de miembros del MIR	Biblioteca del Congreso de la Nación	Acusación constitucional contra José Tohá	1971
1971	Terrorism/Guerrilla Warfare	1	1	Muere Moisés Huentelaf en la toma del fundo Chesque	Biblioteca del Congreso de la Nación	Acusación constitucional contra José Tohá	1971
1971	Terrorism/Guerrilla Warfare	1	1	Asesinato de Gilberto González Gómez perpetrado durante un asalto del MIR	Biblioteca del Congreso de la Nación	Sesión parlamentaria Número 23	1971
1971	Terrorism/Guerrilla Warfare	1	1	Muerte Jorge Fernández (MIR) al estallar una dinamita que portaba durante la toma del fundo "Moncul" en Cautín	Musso, H	Investigación para el Ministerio de Interior .Archivos públicos de la nación. Disponible en: http://www.archivospublicos.cl/uploads/r/archivo-institucional-universidad-alberto-hurtado/e/9/6/e9613e482cb5b0cff69123f2270487611b8c28c5f655ad77b647740e0bb5c5d8/55-8-8.pdf	1991
1971	Riots	1	1	Muerte de Domingo Soto durante la toma del fundo "Cardenal "en Colchagua	Musso, H	Investigación para el Ministerio de Interior .Archivos públicos de la nación. Disponible en: http://www.archivospublicos.cl/uploads/r/archivo-institucional-universidad-alberto-hurtado/e/9/6/e9613e482cb5b0cff69123f2270487611b8c28c5f655ad77b647740e0bb5c5d8/55-8-8.pdf	1991
1972	Anti-government Demonstrations	0	0	Ola de protestas en el sector minero.	Collier S, Sater W	A History of Chile, 1808–2002	2004
1972	Anti-government Demonstrations	0	0	Marchas hacia Santiago de organizaciones campesinas y sindicatos del campo.	Collier S, Sater W	A History of Chile, 1808–2002	2004
1972	Anti-government Demonstrations	0	0	Toma del Ministerio del Trabajo por parte del cordón industrial los Cerrillos .	Collier S, Sater W	A History of Chile, 1808–2002	2004
1972	Anti-government Demonstrations	0	0	Movilización de trabajadores y estudiantes en Concepción.	Collier S, Sater W	A History of Chile, 1808–2002	2004
1972	Riots	1	1	Muerte de Eladio Camaño en choques entre miembros del MIR, Frente de Estudiantes Revolucionarios ,Frente de Trabajadores y carabineros.	Musso, H	Investigación para el Ministerio de Interior .Archivos públicos de la nación. Disponible en: http://www.archivospublicos.cl/uploads/r/archivo-institucional-universidad-alberto-hurtado/e/9/6/e9613e482cb5b0cff69123f2270487611b8c28c5f655ad77b647740e0bb5c5d8/55-8-8.pdf	1991
1972	General Strikes	0	0	Paro patronal. Sectores: Camioneros Aysen , campesinos, colegios profesionales y FEUC. Se decreta Estado de Emergencia.	Collier S, Sater W	A History of Chile, 1808–2002	2004
1972	Anti-government Demonstrations	0	0	Movilización de la Confederación por la Democracia.	Collier S, Sater W	A History of Chile, 1808–2002	2004
1972	Anti-government Demonstrations	0	0	Movilización de obreros de las industrias Fantuzzi, Mampesa y Perlak contra la decisión de tribunales contra las medidas de Estatización del Gobierno .se.declaran en paro y cierra los ingresos a la comuna, esto en protesta contra la decisión de los tribunales contra las medidas de Estatización del Gobierno de Allende	Salazar, G	Violencia política en las grandes Alamedas	2015
1972	Anti-government Demonstrations	0	0	Toma a la fuerza de industrias conserveras en Renca .	Salazar, G	Violencia política en las grandes Alamedas	2015
1972	Riots	0	0	Disturbios en la toma de conserveras en Renca.	Salazar, G	Violencia política en las grandes Alamedas	2015
1972	Anti-government Demonstrations	0	0	Toma de las proximidades de las Las Barrancas por parte de vecinos de Lo Hermida, estudiantes y movimientos pobladores.	Salazar, G	Violencia política en las grandes Alamedas	2015
1972	Riots	0	0	Enfrentamiento entre estudiantes secundarios DC y UP en la toma de colegio en Quinta Normal .	Salazar, G	Violencia política en las grandes Alamedas	2015
1972	Riots	0	0	Enfrentameinetos (estudiantes DC y UP) en retoma del Colegio Juan Antonio Ríos.	Salazar, G	Violencia política en las grandes Alamedas	2015
1972	Anti-government Demonstrations	0	0	Paro convocado por la Feses	Salazar, G	Violencia política en las grandes Alamedas	2015
1972	Riots	0	0	Enfrentamientos entre fuerzas de seguridad y estudiantes secundarios durante el paro convocado por Feses	Salazar, G	Violencia política en las grandes Alamedas	2015
1972	Terrorism/Guerrilla Warfare	1	3	Enfrentamiento entre la Guardia Blanca (paramilitares armados por terratenientes) y campesinos deja saldo de 3 muertos en Frutillar	Avendaño, O	Los partidos frente la cuestión Agraria en Chile, 1970-1973. Revista de Ciencia Política. 52: 93-122	2014
1972	Terrorism/Guerrilla Warfare	0	0	Disturbios en Santiago Centro por enfrentamientos entre agrupaciones de izquierda, movimiento progobernistas y agrupaciones de derecha ( Patria y Libertad) . Saldo de 150 heridos y 170 detenidos	Salazar, G	Violencia política en las grandes Alamedas	2015
1972	Terrorism/Guerrilla Warfare	1	1	Enfrentamientos entre estudiantes en las inmediaciones de la Casa Central de la Universidad de Chile. Saldo 1 muerto, docenas de heridos y 654 detenidos	Salazar, G	Violencia política en las grandes Alamedas	2015
1972	Terrorism/Guerrilla Warfare	0	0	Enfrentamientos entre propietarios y ocupantes del fundo "El Toro" ubicado en Fresia.	Sánchez, F	Violencia política en la provincia de Llanquihue durante la reforma Agraria de la Unidad Popular (1970-1973). Atenea 518: 75-95	2018
1972	Terrorism/Guerrilla Warfare	1	1	Enfrentamiento entre propietarios y ocupantes en el fundo La Rinconada (Raúl Quezada)	Musso, H	Investigación para el Ministerio de Interior .Archivos públicos de la nación. Disponible en: http://www.archivospublicos.cl/uploads/r/archivo-institucional-universidad-alberto-hurtado/e/9/6/e9613e482cb5b0cff69123f2270487611b8c28c5f655ad77b647740e0bb5c5d8/55-8-8.pdf	1991
1972	Terrorism/Guerrilla Warfare	1	1	Enfrentamiento entre propietarios y ocupantes del fundo "Vista Hermosa" en Rengo (Romelio Maturana)	Musso, H	Investigación para el Ministerio de Interior .Archivos públicos de la nación. Disponible en: http://www.archivospublicos.cl/uploads/r/archivo-institucional-universidad-alberto-hurtado/e/9/6/e9613e482cb5b0cff69123f2270487611b8c28c5f655ad77b647740e0bb5c5d8/55-8-8.pdf	1991
1972	Terrorism/Guerrilla Warfare	1	1	Muerte de Enrique Nuñes Alvarez durante incidentes en la toma del frigorífico San Fernado	Musso, H	Investigación para el Ministerio de Interior .Archivos públicos de la nación. Disponible en: http://www.archivospublicos.cl/uploads/r/archivo-institucional-universidad-alberto-hurtado/e/9/6/e9613e482cb5b0cff69123f2270487611b8c28c5f655ad77b647740e0bb5c5d8/55-8-8.pdf	1991
1972	Riots	1	1	Muerte de René Saravia Arevalo en enfrentamientos entre fuerzas de seguridad y pobladores en Lo Hermida .	Musso, H	Investigación para el Ministerio de Interior .Archivos públicos de la nación. Disponible en: http://www.archivospublicos.cl/uploads/r/archivo-institucional-universidad-alberto-hurtado/e/9/6/e9613e482cb5b0cff69123f2270487611b8c28c5f655ad77b647740e0bb5c5d8/55-8-8.pdf	1991
1972	Terrorism/Guerrilla Warfare	1	1	Muerte de José Ramón Jara en enfrentamientos ocurridos entre opositores a Allende y grupos asociados al PS y MAPU	Musso, H	Investigación para el Ministerio de Interior .Archivos públicos de la nación. Disponible en: http://www.archivospublicos.cl/uploads/r/archivo-institucional-universidad-alberto-hurtado/e/9/6/e9613e482cb5b0cff69123f2270487611b8c28c5f655ad77b647740e0bb5c5d8/55-8-8.pdf	1991
1972	Riots	1	1	Muerte de Exequiel Aroca Cuevas en incidentes durante una manifestación pro gobierno en Concepción .	Musso, H	Investigación para el Ministerio de Interior .Archivos públicos de la nación. Disponible en: http://www.archivospublicos.cl/uploads/r/archivo-institucional-universidad-alberto-hurtado/e/9/6/e9613e482cb5b0cff69123f2270487611b8c28c5f655ad77b647740e0bb5c5d8/55-8-8.pdf	1991
1972	Riots	1	1	Muerte de Mario Avilés Oyarce en incidentes ocurridos durante disturbios acaecidos en Santiago.	Musso, H	Investigación para el Ministerio de Interior .Archivos públicos de la nación. Disponible en: http://www.archivospublicos.cl/uploads/r/archivo-institucional-universidad-alberto-hurtado/e/9/6/e9613e482cb5b0cff69123f2270487611b8c28c5f655ad77b647740e0bb5c5d8/55-8-8.pdf	1991
1972	Terrorism/Guerrilla Warfare	1	1	Muerte Héctor Castillo Fuentalba en incidentes ocurridos en la elección del Centro de Estudiantes de Chillán, tras enfrentamientos entre grupos armados del MIR, Brigada Ramona Parra, Comando Rolando Matus y Patria y Libertad.	Biblioteca del Congreso de la Nación	Cámara de Diputados. Sesión 9. Disponible en: https://www.bcn.cl/laborparlamentaria/wsgi/consulta/verDiarioDeSesion.py?id=579106	1973
1973	Riots	1	1	Muerte de Milton Da Silva en enfrentamientos entre manifestantes y mineros de la mina El teniente en Rancagua a las afueras de Santiago .	Collier S, Sater W	A History of Chile, 1808–2002	2004
1973	Major Government Crises	0	0	Congreso busca distituir a 4 ministros y Allende incorpora al gabinete oficiales del Ejército	Collier S, Sater W	A History of Chile, 1808–2002	2004
1973	Anti-government Demonstrations	0	0	Paro de transporte urbano	Collier S, Sater W	A History of Chile, 1808–2002	2004
1973	Anti-government Demonstrations	0	0	Paro de ferroviarios	Collier S, Sater W	A History of Chile, 1808–2002	2004
1973	Revolutions	1	22	Tanquetazo o Tancazo	Collier S, Sater W	A History of Chile, 1808–2002	2004
1973	Anti-government Demonstrations	0	0	Paro del Colegio de Médico	Collier S, Sater W	A History of Chile, 1808–2002	2004
1973	Anti-government Demonstrations	0	0	Paro de transporte urbano	Collier S, Sater W	A History of Chile, 1808–2002	2004
1973	Anti-government Demonstrations	0	0	Paro de Camioneros	Collier S, Sater W	A History of Chile, 1808–2002	2004
1973	Anti-government Demonstrations	0	0	Nuevo paro de transportistas en Santiago	Collier S, Sater W	A History of Chile, 1808–2002	2004
1973	General Strikes	0	0	Paro de Gremios profesionales y Feses	Collier S, Sater W	A History of Chile, 1808–2002	2004
1973	Assassinations	1	1	Asesinato de Arturo Araya, edecán naval	Collier S, Sater W	A History of Chile, 1808–2002	2004
1973	Riots	1	1	Muerte de Héctor Lacrampette Calderón, subteniente de ejército, en enfrentamiento con ocupantes de la industria Induga	Collier S, Sater W	A History of Chile, 1808–2002	2004
1973	Purges	0	0	Intento de motín en guarniciones de Valparaíso y base naval de Talcahuano. La Armada denuncia intento de infiltración del MIR, MAPU y Socilistas.	Collier S, Sater W	A History of Chile, 1808–2002	2004
1973	Major Government Crises	0	0	Cámara de Diputados aprueba acuerdo que declara que el presidente Allende a quebrantado la constitución	Collier S, Sater W	A History of Chile, 1808–2002	2004
1973	Anti-government Demonstrations	0	0	Manifestación de esposas de generales. Renuncia de Prats y ascenso de Pinochet	Collier S, Sater W	A History of Chile, 1808–2002	2004
1973	Revolutions	0	0	Golpe de Estado del 11 septiembre.	Collier S, Sater W	A History of Chile, 1808–2002	2004
1973	Assassinations	0	0	Muerte de Salvador Allende	Collier S, Sater W	A History of Chile, 1808–2002	2004
1973	Terrorism/Guerrilla Warfare	0	0	Enfrentamientos en incidentes posteriores al intento de toma del CENADI por parte de militantes del MIR.	Salazar, G	Violencia política en las grandes Alamedas	2015
1973	Riots	0	0	Enfrentamiento armado entre grupos armados en la fábrica Sumar con fuerzas de seguridad del Estado.	Salazar, G	Violencia política en las grandes Alamedas	2015
1973	Riots	0	0	Estudiantes secundarios de la Feses chocan con juventudes pro-gobierno en el centro de Santiago, dejando saldo de 200 heridos y 150 detenidos	Salazar, G	Violencia política en las grandes Alamedas	2015
1973	Terrorism/Guerrilla Warfare	1	2	Enfrentamiento en Santiago entre estudinates de la Feses, FER , trabajadores de la CUT y Patria y Libertad. Saldo de 2 muertos y 15 heridos.	Salazar, G	Violencia política en las grandes Alamedas	2015
1973	Anti-government Demonstrations	0	0	Huelga y movilizaciones de trabajadores de la mina El Teniente	Salazar, G	Violencia política en las grandes Alamedas	2015
1973	Riots	1	1	Enfrentamientos entre mineros, estudiantes y mafiestantes de oposición con trabajadores y organizaciones estudiantiles pro gobierno en el centro de Santiago. Saldo de 1 muerto, 200 heridos y más 100 detenidos	Salazar, G	Violencia política en las grandes Alamedas	2015
1973	Riots	0	0	Enfrentamientos entre fuerzas progobierno y opositores a la altura de Plaza Italia y avenida Ejército.	Salazar, G	Violencia política en las grandes Alamedas	2015
1973	Terrorism/Guerrilla Warfare	1	1	Muerte de Jose Pino Navia en enfrentamientso entre miembros del PC y grupos opositores .	Musso, H	Investigación para el Ministerio de Interior .Archivos públicos de la nación. Disponible en: http://www.archivospublicos.cl/uploads/r/archivo-institucional-universidad-alberto-hurtado/e/9/6/e9613e482cb5b0cff69123f2270487611b8c28c5f655ad77b647740e0bb5c5d8/55-8-8.pdf	1991
1973	Terrorism/Guerrilla Warfare	1	1	Muerte de Oscar Andrés Pineda en el intento de toma de la sede del Partido Nacional en Valdivia .	Musso, H	Investigación para el Ministerio de Interior .Archivos públicos de la nación. Disponible en: http://www.archivospublicos.cl/uploads/r/archivo-institucional-universidad-alberto-hurtado/e/9/6/e9613e482cb5b0cff69123f2270487611b8c28c5f655ad77b647740e0bb5c5d8/55-8-8.pdf	1991
1973	Terrorism/Guerrilla Warfare	1	1	Muerte de Jaime Contreras (DC) al ser baleado por grupos armados del PC	Musso, H	Investigación para el Ministerio de Interior .Archivos públicos de la nación. Disponible en: http://www.archivospublicos.cl/uploads/r/archivo-institucional-universidad-alberto-hurtado/e/9/6/e9613e482cb5b0cff69123f2270487611b8c28c5f655ad77b647740e0bb5c5d8/55-8-8.pdf	1991
1973	Terrorism/Guerrilla Warfare	1	2	Muerte de 2 dirigentes DC en un intento de toma de una parcela en la Reina.	Musso, H	Investigación para el Ministerio de Interior .Archivos públicos de la nación. Disponible en: http://www.archivospublicos.cl/uploads/r/archivo-institucional-universidad-alberto-hurtado/e/9/6/e9613e482cb5b0cff69123f2270487611b8c28c5f655ad77b647740e0bb5c5d8/55-8-8.pdf	1991
1973	Terrorism/Guerrilla Warfare	1	1	Muerte de Mario Aguilar en enfrentamientos entre miembros de Patria y Libertad y el MIR .	Musso, H	Investigación para el Ministerio de Interior .Archivos públicos de la nación. Disponible en: http://www.archivospublicos.cl/uploads/r/archivo-institucional-universidad-alberto-hurtado/e/9/6/e9613e482cb5b0cff69123f2270487611b8c28c5f655ad77b647740e0bb5c5d8/55-8-8.pdf	1991
1973	Riots	1	1	Muerte del minero Luis Bravo Meneses tras choques de trabajadores de la mina El Teniente con fuerzas de seguridad	Musso, H	Investigación para el Ministerio de Interior .Archivos públicos de la nación. Disponible en: http://www.archivospublicos.cl/uploads/r/archivo-institucional-universidad-alberto-hurtado/e/9/6/e9613e482cb5b0cff69123f2270487611b8c28c5f655ad77b647740e0bb5c5d8/55-8-8.pdf	1991
1973	Terrorism/Guerrilla Warfare	1	1	Muerte de Jorge Mena en entrentamientos en Osorno entre juventudes DC, PS y MIR .	Biblioteca del Congreso de la Nación	Cámara de Diputados. Sesión 11. Disponible en: https://obtienearchivo.bcn.cl/obtienearchivo?id=recursoslegales/10221.3/21851/1/C19730627_11.pdf	1973
1973	Terrorism/Guerrilla Warfare	1	1	Muera Manuel Garrido baleado por grupos armados durante huelga de transportista.	Musso, H	Investigación para el Ministerio de Interior .Archivos públicos de la nación. Disponible en: http://www.archivospublicos.cl/uploads/r/archivo-institucional-universidad-alberto-hurtado/e/9/6/e9613e482cb5b0cff69123f2270487611b8c28c5f655ad77b647740e0bb5c5d8/55-8-8.pdf	1991
1973	Terrorism/Guerrilla Warfare	1	1	Muerte de Manuel Gonzalez Bustamante a causa de enfrentamientos con las fuerzas de seguridad durante el allanamiento de la Industria Lanera Austral	Musso, H	Investigación para el Ministerio de Interior .Archivos públicos de la nación. Disponible en: http://www.archivospublicos.cl/uploads/r/archivo-institucional-universidad-alberto-hurtado/e/9/6/e9613e482cb5b0cff69123f2270487611b8c28c5f655ad77b647740e0bb5c5d8/55-8-8.pdf	1991
1973	Terrorism/Guerrilla Warfare	1	1	Muerte de Daniel Brione durante el enfrentamiento de ocupantes y propietarios del fundo San Maurico de San Fernado	Musso, H	Investigación para el Ministerio de Interior .Archivos públicos de la nación. Disponible en: http://www.archivospublicos.cl/uploads/r/archivo-institucional-universidad-alberto-hurtado/e/9/6/e9613e482cb5b0cff69123f2270487611b8c28c5f655ad77b647740e0bb5c5d8/55-8-8.pdf	1991
1973	Terrorism/Guerrilla Warfare	0	0	Ola de atentados explosivos . Explosión de oleoducto en Curico y Rengo. Ataques con artefactos explosivos a una sede del PS y a las vías férreas que conectan Santiago con Cartagena.	Fontaine, A; González, M	Los Mil días de Allende	1997
1973	Terrorism/Guerrilla Warfare	1	2	2 Muertes en atentado explosivo en el oleoducto "Los Cristales"en Curicó .	Musso, H	Investigación para el Ministerio de Interior .Archivos públicos de la nación. Disponible en: http://www.archivospublicos.cl/uploads/r/archivo-institucional-universidad-alberto-hurtado/e/9/6/e9613e482cb5b0cff69123f2270487611b8c28c5f655ad77b647740e0bb5c5d8/55-8-8.pdf	1991
1973	Terrorism/Guerrilla Warfare	1	1	Muerte Oscar Balboa Elgueta en enfrentamientos entre distintos grupos políticos	Musso, H	Investigación para el Ministerio de Interior .Archivos públicos de la nación. Disponible en: http://www.archivospublicos.cl/uploads/r/archivo-institucional-universidad-alberto-hurtado/e/9/6/e9613e482cb5b0cff69123f2270487611b8c28c5f655ad77b647740e0bb5c5d8/55-8-8.pdf	1991
1973	Riots	1	1	Muerte de Sergio Aliaga durante incidentes ocurridos durante el Paro de transportistas	Musso, H	Investigación para el Ministerio de Interior .Archivos públicos de la nación. Disponible en: http://www.archivospublicos.cl/uploads/r/archivo-institucional-universidad-alberto-hurtado/e/9/6/e9613e482cb5b0cff69123f2270487611b8c28c5f655ad77b647740e0bb5c5d8/55-8-8.pdf	1991
1973	Riots	1	1	Muerte de Mario Montuschky en incidentes ocurridos durante la huelga de los camioneros	Musso, H	Investigación para el Ministerio de Interior .Archivos públicos de la nación. Disponible en: http://www.archivospublicos.cl/uploads/r/archivo-institucional-universidad-alberto-hurtado/e/9/6/e9613e482cb5b0cff69123f2270487611b8c28c5f655ad77b647740e0bb5c5d8/55-8-8.pdf	1991
1973	Assassinations	0	0	Atentado fallido al candidato y senador Arturo Frei Bolívar	Díaz, J ; Valdes ,M	Confrontación y Violencia política en Concepción en los días del Presidente Allende (1970-1973). Cuadernos de historio 50:103-133	2019
1973	Assassinations	0	0	Comando Rolando Matus atenta contra el candidato Eric Shnake	Díaz, J ; Valdes ,M	Confrontación y Violencia política en Concepción en los días del Presidente Allende (1970-1973). Cuadernos de historio 50:103-133	2019
1973	Purges	1	1235	Ejecuciones y asesinatos sistemáticos de opositores a partir de el golpe de Estado de 11/9/73 (se incluyen desaparecidos)	Comisión Nacional de Verdad y Reconciliación.	Informe de la Comisión Nacional de Verdad y Reconciliación (Volumen II, Tomo 3). pp. 4	1991
1973	Purges	0	0	Persecución a la prensa	Collier S, Sater W	A History of Chile, 1808–2002	2004
1973	Purges	0	0	Prohibción de partidos políticos	Collier S, Sater W	A History of Chile, 1808–2002	2004
1974	Assassinations	1	2	Agentes de la DINA asesinan en Buenos Aires al excomandante en Jefe del Ejército Carlos Prats y su esposa	Huneeus, C.	El régimen de Pinochet	2016
1974	Assassinations	1	1	Asesinato de Miguel Enríquez , secretario del MIR	Diario El País	https://elpais.com/diario/1976/08/22/economia/209512813_850215.html	1976
1974	Purges	1	313	Ejecuciones y asesinatos sistemáticos de opositores a partir de el golpe de Estado de 11/9/73 (se incluyen desaparecidos)	Comisión Nacional de Verdad y Reconciliación.	Informe de la Comisión Nacional de Verdad y Reconciliación (Volumen II, Tomo 3). pp. 4	1991
1975	Assassinations	0	0	Atentado en Roma contra el ex vicepresidente de la República Bernardo Leighton y su esposa	Huneeus, C.	El régimen de Pinochet	2016
1975	Purges	1	137	Ejecuciones y asesinatos sistemáticos de opositores a partir de el golpe de Estado de 11/9/73 (se incluyen desaparecidos)	Comisión Nacional de Verdad y Reconciliación.	Informe de la Comisión Nacional de Verdad y Reconciliación (Volumen II, Tomo 3). pp. 4	1991
1976	Assassinations	1	1	Asesinato de Orlando Letelier en Wahington DC	Huneeus, C.	El régimen de Pinochet	2016
1976	Assassinations	1	1	Asesinato de Carmelo Soria	Diario El País	https://elpais.com/diario/1976/07/20/internacional/206661606_850215.html	1976
1976	Assassinations	0	0	Atentado contra la vida de Frei Montalva	Diario El País	https://elpais.com/diario/1976/08/26/internacional/209858410_850215.html	1976
1976	Purges	1	148	Ejecuciones y asesinatos sistemáticos de opositores a partir de el golpe de Estado de 11/9/73 (se incluyen desaparecidos)	Comisión Nacional de Verdad y Reconciliación.	Informe de la Comisión Nacional de Verdad y Reconciliación (Volumen II, Tomo 3). pp. 4	1991
1977	Purges	0	0	La Junta de Gobierno ordena la disolución de los partidos declarados en receso en 1973.	Huneeus, C.	El régimen de Pinochet	2016
1977	Purges	0	0	Persecución a medios de comunicación. Cierre de la emisora Presidente Balmaceda.	Diario El País	https://elpais.com/diario/1977/02/01/internacional/223599616_850215.html	1977
1977	Assassinations	1	1	Muerte del General Mendoza y accidente del almirante de Toribio Merino.	Diario El País	https://elpais.com/diario/1977/03/10/internacional/226796415_850215.html	1977
1977	Purges	0	0	Purgas en la interna de las Fuerzas Armadas. Pase de jubilación obligatoria de Javier Palacios.	Diario El País	https://elpais.com/diario/1977/03/26/internacional/228178815_850215.html	1977
1977	Anti-government Demonstrations	0	0	Toma y huelga de hambre en la sede de la Cepal y se declaran en huelga de Hambre.	Diario El País	https://elpais.com/diario/1977/06/22/internacional/235778417_850215.html	1977
1977	Anti-government Demonstrations	0	0	Huelga reivindicativa del sector Minero	Diario El País	https://elpais.com/diario/1977/11/04/internacional/247446015_850215.html	1977
1977	Purges	1	37	Ejecuciones y asesinatos sistemáticos de opositores a partir de el golpe de Estado de 11/9/73 (se incluyen desaparecidos)	Comisión Nacional de Verdad y Reconciliación.	Informe de la Comisión Nacional de Verdad y Reconciliación (Volumen II, Tomo 3). pp. 4	1991
1978	Purges	0	0	Purga interna en la cúpula militar. Destitución del general Gustavo Leigh como comandante en jefe de las Fuerzas Aérea y miembro de la Junta de Gobierno. Lo sucede Fernando Matthei	Huneeus, C.	El régimen de Pinochet	2016
1978	Terrorism/Guerrilla Warfare	0	0	Artefacto explosivo en la torre de IBM	Diario El País	https://elpais.com/diario/1978/01/05/internacional/252802812_850215.html	1978
1978	Riots	0	0	Disturbios y choques entre partidarios del "sí" y "no" (plebiscito de enero del 78)	Diario El País	https://elpais.com/diario/1978/01/04/internacional/252716414_850215.html	1978
1978	Purges	0	0	Ataque a la vivienda de Zaldivar y Frei . Captura y destierro de 12 dirigentes del Partido Demócrata Cristiano.	Diario El País	https://elpais.com/diario/1978/01/06/internacional/252889213_850215.html	1978
1978	Anti-government Demonstrations	0	0	Marcha del primero de Mayo	Diario El País	https://elpais.com/diario/1978/05/02/economia/262908008_850215.html. Y también: https://elpais.com/diario/1978/05/04/internacional/263080809_850215.html	1978
1978	Riots	0	0	Disturbios durante la marcha del 1 de mayo. 618 personas detenidas	Diario El País	https://elpais.com/diario/1978/05/02/economia/262908008_850215.html. Y también: https://elpais.com/diario/1978/05/04/internacional/263080809_850215.html	1978
1978	Terrorism/Guerrilla Warfare	0	0	Atentados con artefactos explosivos en distintos puntos de la Ciudad de Santiago	Diario El País	https://elpais.com/diario/1978/05/03/internacional/262994411_850215.html	1978
1978	Anti-government Demonstrations	0	0	Huelgas de hambre de familiares de desaparecidos en Santiago. Este hecho genera huelga de solidaridad que se extienden a distintos países de América Latina y Europa	Diario El País	https://elpais.com/diario/1978/05/30/internacional/265327219_850215.html	1978
1978	Riots	0	0	Enfrentamiento armado entre grupos izquierdistas y fuerzas de seguridad	Diario El País	https://elpais.com/diario/1978/08/19/internacional/272325609_850215.html	1978
1978	Anti-government Demonstrations	0	0	Movilización de estudiantes, protestas de mineros y reinicio de Huelgas de Hambre de familiares de desaparecidos	Diario El País	https://elpais.com/diario/1978/09/09/internacional/274140006_850215.html	1978
1978	Purges	0	0	Prohibición de 7 confederaciones gremiales y miles de sindicatos de empresas	Diario El País	https://elpais.com/diario/1978/11/11/internacional/279586805_850215.html	1978
1978	Purges	1	15	Ejecuciones y asesinatos sistemáticos de opositores a partir de el golpe de Estado de 11/9/73 (se incluyen desaparecidos)	Comisión Nacional de Verdad y Reconciliación.	Informe de la Comisión Nacional de Verdad y Reconciliación (Volumen II, Tomo 3). pp. 4	1991
1979	Anti-government Demonstrations	0	0	Familiares de desaparecidos se encadenan en las puertas del Ministerio de Justicia y el Congreso Nacional	Diario El País	https://elpais.com/diario/1979/04/19/internacional/293320816_850215.html y tambien: https://elpais.com/diario/1979/04/22/internacional/293580017_850215.html	1979
1979	Purges	0	0	Persecución a la prensa. Cierre de la Revista "Hoy"	Diario El País	https://elpais.com/diario/1979/07/05/internacional/299973609_850215.html	1979
1979	Anti-government Demonstrations	0	0	Nueva huelga de hambre por parte de familiares de desaparecios en la embajada de Dinamarca y en inglesias de Santiago	Diario El País	https://elpais.com/diario/1979/09/05/internacional/305330409_850215.html	1979
1979	Anti-government Demonstrations	0	0	Movilizaciones en Santiago y zonas periféricas. El saldo es más de 100 detenidos	Diario El País	https://elpais.com/diario/1979/09/06/internacional/305416813_850215.html. También: https://elpais.com/diario/1979/09/11/internacional/305848818_850215.html	1979
1979	General Strikes	0	0	Huelga intersectorial. Sectores: siderúrgicos, minero y textil	Diario El País	https://elpais.com/diario/1979/11/09/internacional/310950005_850215.html	1979
1979	Terrorism/Guerrilla Warfare	0	0	80 atentados con dinamita en lo que va del año por parte de grupos extremistas opuestos al régimen	Diario El País	https://elpais.com/diario/1979/11/30/internacional/312764426_850215.html	1979
1979	Purges	1	14	Ejecuciones y asesinatos sistemáticos de opositores a partir de el golpe de Estado de 11/9/73 (se incluyen desaparecidos)	Comisión Nacional de Verdad y Reconciliación.	Informe de la Comisión Nacional de Verdad y Reconciliación (Volumen II, Tomo 3). pp. 4	1991
1980	Assassinations	1	1	Comando del MIR asesina al coronel Roger Vergara, director de la Escuela de Inteligencia del Ejército	Huneeus, C.	El régimen de Pinochet	2016
1980	Anti-government Demonstrations	0	0	Estudiantes toman la Embaja de Francia en Santiago, esto con la intención de solicitar la mediación de ese país en la situación universitaria	Diario El País	https://elpais.com/diario/1980/07/09/internacional/331941614_850215.html	1980
1980	Purges	0	0	Persecución política. Detenciones masivas a raíz del asesinato del Director de la Escuela de Inteligencia Militar . Detenciones a personas por participar por campaña política a favor del "No"	Diario El País	https://elpais.com/diario/1980/07/18/internacional/332719209_850215.html y también https://elpais.com/diario/1980/07/29/internacional/333669616_850215.html. También: https://elpais.com/diario/1980/08/03/internacional/334101606_850215.html. tambien : https://elpais.com/diario/1980/08/06/internacional/334360818_850215.html	1980
1980	Anti-government Demonstrations	0	0	Mitin multitudinario contra régimen de Pinochet	Diario El País	https://elpais.com/diario/1980/08/29/internacional/336348001_850215.html	1980
1980	Riots	0	0	Disturbios asociados con la campaña de Frei por el "No"	Diario El País	https://elpais.com/diario/1980/09/10/internacional/337384807_850215.html	1980
1980	Terrorism/Guerrilla Warfare	0	0	Cadenas de atentados. Artefactos explosivos en la sede de El Mercurio y en tribunales. Destrucción de postes de alta tensión que dan suministro a Santiago, Viña y Valparaíso. Incendios en la cercanía del Aeropuertos. Bombas molotov en sucursales bancarias en Viña y Valparaíso. Incendio de autos en concesionarios Renault	Diario El País	https://elpais.com/diario/1980/11/05/internacional/342226805_850215.html También: https://elpais.com/diario/1980/11/13/internacional/342918018_850215.html	1980
1980	Assassinations	1	1	Asesinato de Roberto Rojas, confidente de la policía y ex miembro de Patria y Libertad por parte de un grupo armado del Movimiento Izquierda Revolucionario.	Diario El País	https://elpais.com/diario/1980/12/31/internacional/347065213_850215.html	1980
1980	Purges	1	16	Ejecuciones y asesinatos sistemáticos de opositores a partir de el golpe de Estado de 11/9/73 (se incluyen desaparecidos)	Comisión Nacional de Verdad y Reconciliación.	Informe de la Comisión Nacional de Verdad y Reconciliación (Volumen II, Tomo 3). pp. 4	1991
1981	Terrorism/Guerrilla Warfare	0	0	Cadena de atentados. Incendio de cines, tiendas y restaurantes en Santiago	Diario El País	https://elpais.com/diario/1981/01/29/internacional/349570815_850215.html	1981
1981	Anti-government Demonstrations	0	0	10300 trabajadores de la mina El Teniente (2da en importancia en Chile) en huelga por condiciones salariales	Diario El País	https://elpais.com/diario/1981/04/23/internacional/356824805_850215.html	1981
1981	Anti-government Demonstrations	0	0	Un comando del movimiento Milicias de Resistencia Popular se toma la emisora de Radio Portales, donde hace un llamado contra el gobierno de Pinochet y a favor de una huelga general	Diario El País	https://elpais.com/diario/1981/04/29/internacional/357343216_850215.html	1981
1981	Purges	0	0	Detención y exilio de opositores. Jaime Castillo Velasco junto con otros 3 dirigentes son expuslados de Chile y detenidos en Argentina	Diario El País	https://elpais.com/diario/1981/08/13/internacional/366501614_850215.html	1981
1981	Riots	1	7	Enfrentamientos entre fuerzas de seguridad y miembros de la guerilla rural pertenecietes al MIR	Diario El País	https://elpais.com/diario/1981/09/25/internacional/370216817_850215.html	1981
1981	Assassinations	0	0	Atentado contra el presidente del Tribunal Supremo	Diario El País	https://elpais.com/diario/1981/11/07/internacional/373935618_850215.html	1981
1981	Riots	1	4	Enfrentamientos entre fuerzas de seguridad y grupos irregulares a las afueras de la residencia del ministro de relaciones exteriores de René Rojas.	Diario El País	https://elpais.com/diario/1981/11/12/internacional/374367615_850215.html	1981
1981	Terrorism/Guerrilla Warfare	1	3	Mueren 3 carabineros en ataque armado contra la residencia del general Sinclair (jefe del Estado Mayor de Presidencia)	Diario El País	https://elpais.com/diario/1981/11/19/internacional/374972417_850215.html	1981
1981	Purges	1	32	Ejecuciones y asesinatos sistemáticos de opositores a partir de el golpe de Estado de 11/9/73 (se incluyen desaparecidos)	Comisión Nacional de Verdad y Reconciliación.	Informe de la Comisión Nacional de Verdad y Reconciliación (Volumen II, Tomo 3). pp. 4	1991
1982	Assassinations	1	1	Asesinato de Tucapel Jiménez	Huneeus, C.	El régimen de Pinochet	2016
1982	Terrorism/Guerrilla Warfare	0	0	Ataques a central electrica en Valparaíso .	Diario El País	https://elpais.com/diario/1982/07/23/internacional/396223203_850215.html	1982
1982	Anti-government Demonstrations	0	0	Movilización civil en la Alameda por la situación económica	Diario El País	https://elpais.com/diario/1982/09/30/internacional/402188401_850215.html	1982
1982	Terrorism/Guerrilla Warfare	1	1	Ataques con artefactos explosivos en Santiago y Valparaíso	Diario El País	https://elpais.com/diario/1982/10/02/internacional/402361215_850215.html	1982
1982	Anti-government Demonstrations	0	0	Movilización de la Coordinadora Nacional Sindical	Diario El País	https://elpais.com/diario/1982/12/04/internacional/407804408_850215.html	1982
1982	Riots	0	0	Fuertes disturbios en Santiago tras una movilización de la Coordinadora Nacional Sindical (congregación de más de 600 sindicatos)	Diario El País	https://elpais.com/diario/1982/12/04/internacional/407804408_850215.html	1982
1982	Anti-government Demonstrations	0	0	Movilización contra la dictadura	Diario El País	https://elpais.com/diario/1982/12/04/internacional/407804408_850215.html	1982
1982	Riots	0	0	Fuertes disturbios en Santiago en las cercanías de Plaza de Armas	Diario El País	https://elpais.com/diario/1982/12/17/internacional/408927621_850215.html	1982
1982	Purges	0	0	Se cierra comisión interministerial que evaluaba expediente de exiliados (obstaculizando el regreso al país) y se detenienen a más de 1550 personas en barrios obreros periféricos de la ciudad de Santiago	Diario El País	https://elpais.com/diario/1982/12/31/internacional/410137212_850215.html	1982
1982	Purges	1	8	Ejecuciones y asesinatos sistemáticos de opositores a partir de el golpe de Estado de 11/9/73 (se incluyen desaparecidos)	Comisión Nacional de Verdad y Reconciliación.	Informe de la Comisión Nacional de Verdad y Reconciliación (Volumen II, Tomo 3). pp. 4	1991
1983	Anti-government Demonstrations	0	0	Primera Jornada de Protesta Masiva contra el régimen convocada por la Confederación de Trabajadores del Cobre.	Huneeus, C.	El régimen de Pinochet	2016
1983	Terrorism/Guerrilla Warfare	0	0	Ola de atentados con explosivos en Reñaca	Diario El País	https://elpais.com/diario/1983/01/31/internacional/412815624_850215.html	1983
1983	Riots	0	0	Disturbios en Santiago (Manifestación de la Coordinadora de Pobladores) y en otras ciudades (Valparaíso, Linares y Concepción). Más de 250 detenidos.	Diario El País	https://elpais.com/diario/1983/03/26/internacional/417481212_850215.html	1983
1983	Anti-government Demonstrations	0	0	Marcha 1 mayo	Diario El País	https://elpais.com/diario/1983/05/04/internacional/420847204_850215.html También: https://elpais.com/diario/1983/05/03/internacional/420760817_850215.html	1983
1983	Riots	0	0	Incidentes durante la marcha del 1 de mayo. 78 detenidos y varios heridos	Diario El País	https://elpais.com/diario/1983/05/04/internacional/420847204_850215.html También: https://elpais.com/diario/1983/05/03/internacional/420760817_850215.html	1983
1983	Riots	1	2	2 Muertes y más de 500 detenidos en disturbios y fuerte represión en movilizaciones asociadas a la Jornada de Protesta Nacional.	Diario El País	https://elpais.com/diario/1983/05/13/internacional/421624810_850215.html	1983
1983	Purges	0	0	Persecución y detención de la oposición política. Más de 1000 detenidos en una fuerte redada en las comunas de La Granja y San Miguel, un día después de los eventos asociado a la Jornada de Protesta Nacional. Detenidos el presidente y 3 dirigentes de la Confederación de Trabajadores del Cobre. 3 Dirigentes sindicales detenidos (sector construcción y agrícola) y más de 3300 despidos en el sector m…	Diario El País	https://elpais.com/diario/1983/05/15/internacional/421797603_850215.html. También: https://elpais.com/diario/1983/05/27/internacional/422834403_850215.html. Ambién: https://elpais.com/diario/1983/06/20/internacional/424908017_850215.html. También: https://elpais.com/diario/1983/08/01/internacional/428536810_850215.html. También: https://elpais.com/diario/1983/07/10/internacional/426636017_850215.…	1983
1983	Terrorism/Guerrilla Warfare	0	0	Artefacto exploxivo estalla frente una prefectura en Valparaíso (12 heridos).	Diario El País	https://elpais.com/diario/1983/05/15/internacional/421797603_850215.html	1983
1983	Riots	0	0	Enfrentamiento entre civiles y cuerpos de seguridad del Estado en actos fúnebres de las dos víctimas mortales de la represión durante la Jornada de Protesta Nacional.	Diario El País	https://elpais.com/diario/1983/05/16/internacional/421884009_850215.html	1983
1983	Anti-government Demonstrations	0	0	Marcha por la libertad de expresión convocada por el Consejo de Periodistas de Santiago	Diario El País	https://elpais.com/diario/1983/05/19/internacional/422143213_850215.html	1983
1983	General Strikes	0	0	1era Jornada de Protesta Nacional	Collier S, Sater W	A History of Chile, 1808–2002	2004
1983	General Strikes	0	0	Segunda Jornada de Protesta Nacional organizado con laCNT (Comando Nacional Trabajo).	Diario El País	https://elpais.com/diario/1983/06/14/internacional/424389613_850215.html. También : https://elpais.com/diario/1983/06/15/internacional/424476002_850215.html	1983
1983	Riots	1	2	2 Muertes en incidentes durante la 2 Jornada de Protesta Nacional.	Diario El País	https://elpais.com/diario/1983/06/16/internacional/424562404_850215.html	1983
1983	General Strikes	0	0	Huelga Nacional de 24 h por la detención de Rodolfo Seguel , presidente de la CNT	Diario El País	https://elpais.com/diario/1983/06/17/internacional/424648821_850215.html	1983
1983	General Strikes	0	0	Huelga indefinida.	Diario El País	https://elpais.com/diario/1983/06/24/internacional/425253606_850215.html	1983
1983	Anti-government Demonstrations	0	0	Movilización Frente el Tribunal Supremo de familiares de desaparecidos	Diario El País	https://elpais.com/diario/1983/07/02/internacional/425944804_850215.html	1983
1983	General Strikes	0	0	Tercera Jornada de Protesta Nacional	Diario El País	https://elpais.com/diario/1983/07/13/internacional/426895206_850215.html	1983
1983	Riots	1	2	2 Muertes en incidentes durante la 3era Jornada de Protesta Nacional	Diario El País	https://elpais.com/diario/1983/07/13/internacional/426895206_850215.html. También: https://elpais.com/diario/1983/07/14/internacional/426981602_850215.html	1983
1983	Anti-government Demonstrations	0	0	Movilización de estudiantes contra la dictadura	Diario El País	https://elpais.com/diario/1983/08/11/internacional/429400818_850215.html	1983
1983	Riots	0	0	Enfrentamiento entre estudiantes de la Universidad de Santiago y cuerpos policiales.	Diario El País	https://elpais.com/diario/1983/08/11/internacional/429400818_850215.html	1983
1983	General Strikes	0	0	Cuarta Jornada de Protesta Nacional	Diario El País	https://elpais.com/diario/1983/08/12/internacional/429487202_850215.html	1983
1983	Riots	1	26	Disturbios posteriores a la 4ta Jornada de Protesta Nacional. En 48 horas el número de muertes asciende a 26.	Diario El País	https://elpais.com/diario/1983/08/14/internacional/429660001_850215.html	1983
1983	Assassinations	1	3	Mueren 3 militares en un atentado reivindicado por el MIR.	Diario El País	https://elpais.com/diario/1983/08/31/internacional/431128801_850215.html	1983
1983	Riots	1	5	5 muertes en incidentes previo a la 5ta Jornada de Protesta Nacional.	Diario El País	https://elpais.com/diario/1983/09/09/internacional/431906405_850215.html	1983
1983	Riots	1	4	4 muertes en incidentes durante la 5ta Joranda de protesta Nacional	Diario El País	https://elpais.com/diario/1983/09/09/internacional/431906405_850215.html. También: https://elpais.com/diario/1983/09/10/internacional/431992803_850215.html	1983
1983	General Strikes	0	0	Quinta Jornada de Protesta Nacional	Diario El País	https://elpais.com/diario/1983/09/09/internacional/431906405_850215.html	1983
1983	Riots	1	1	Varios Disturbios en Santiago, incluyendo en el Cementerio Metropolitano de Santiago, con un saldo de un fallecido	Diario El País	https://elpais.com/diario/1983/09/12/internacional/432165603_850215.html	1983
1983	Anti-government Demonstrations	0	0	Manifestación de sacerdotes y religiosas frente la CNI	Diario El País	https://elpais.com/diario/1983/09/18/internacional/432684014_850215.html	1983
1983	Purges	0	0	Fuerte restricciones a la prensa	Diario El País	https://elpais.com/diario/1983/09/20/internacional/432856803_850215.html	1983
1983	Terrorism/Guerrilla Warfare	0	0	Ataque con dinamita en la Región de Valparaíso	Diario El País	https://elpais.com/diario/1983/10/12/internacional/434761222_850215.html	1983
1983	General Strikes	0	0	Sexta Jornada de Protesta Nacional	Diario El País	https://elpais.com/diario/1983/10/12/internacional/434761222_850215.html. . También: https://elpais.com/diario/1983/10/13/internacional/434847609_850215.html	1983
1983	Riots	1	7	Disturbios asociados a la 6ta Jornada de Protesta Nacional. 7 fallecidos, 500 detenidos y centenares de heridos	Diario El País	https://elpais.com/diario/1983/10/14/internacional/434934009_850215.html. También : https://elpais.com/diario/1983/10/15/internacional/435020406_850215.html	1983
1983	General Strikes	0	0	Séptima Jornada de Protesta Nacional	Diario El País	https://elpais.com/diario/1983/10/28/internacional/436143617_850215.html	1983
1983	Riots	1	2	Disturbios asociados a la 7ma jornada de protesta nacional. 2 muertes y 13 heridos de bala	Diario El País	https://elpais.com/diario/1983/10/29/internacional/436230011_850215.html	1983
1983	Anti-government Demonstrations	0	0	Masiva Concentración en Parque O Higgins pide la dimisión de Pinochet	Diario El País	https://elpais.com/diario/1983/11/19/internacional/438044418_850215.html	1983
1983	Riots	1	1	1 muerto, 15 heridos y 50 detenido en incidentes cerca del palacio de la Moneda luego de la gran movilización en Parque O Higgins	Diario El País	https://elpais.com/diario/1983/11/20/internacional/438130805_850215.html	1983
1983	Riots	0	0	6 personas detenidas y 50 heridos en enfrentamientos entre obreros y fuerzas de seguridad	Diario El País	https://elpais.com/diario/1983/12/06/opinion/439513202_850215.html	1983
1983	Terrorism/Guerrilla Warfare	0	0	Ataque a torres de alta tensión en Calera de Tango, Viña, Santiago y Vaparaíso.	Diario El País	https://elpais.com/diario/1983/12/16/internacional/440377210_850215.html. También: https://elpais.com/diario/1983/12/30/internacional/441586816_850215.html	1983
1983	Anti-government Demonstrations	0	0	Concentración Masiva de mujeres en el Teatro Caupulican en oposición al régimen de Pinochet	Diario El País	https://elpais.com/diario/1983/12/31/internacional/441673220_850215.html	1983
1983	Purges	1	37	Ejecuciones y asesinatos sistemáticos de opositores a partir de el golpe de Estado de 11/9/73 (se incluyen desaparecidos)	Comisión Nacional de Verdad y Reconciliación.	Informe de la Comisión Nacional de Verdad y Reconciliación (Volumen II, Tomo 3). pp. 4	1991
1984	Terrorism/Guerrilla Warfare	0	0	Oleada de atentado con atentados explosivos en la mayor parte de los barrios de Santiago.	Diario El País	https://elpais.com/diario/1984/01/10/internacional/442537212_850215.html	1984
1984	Riots	0	0	Disturbios frente al Teatro Caupolican tras una Asamblea General del MDP.	Diario El País	https://elpais.com/diario/1984/02/07/internacional/444956410_850215.html	1984
1984	Riots	0	0	Ataques incendiarios a Iglesias en Santiago .	Diario El País	https://elpais.com/diario/1984/02/12/internacional/445388419_850215.html	1984
1984	Riots	0	0	Incidentes en la conmemoración del segundo aniversario del asesinato de Tucapel Jiménez .	Diario El País	https://elpais.com/diario/1984/02/26/internacional/446598023_850215.html. También: https://elpais.com/diario/1984/02/28/internacional/446770815_850215.html	1984
1984	Riots	0	0	Disturbios tras un acto cultural conmemorativo a Violeta Parra.	Diario El País	https://elpais.com/diario/1984/02/28/internacional/446770815_850215.html	1984
1984	Riots	0	0	7 personas detenidas en Punta Arenas, tras incidentes sucedidos durante una manifestación por la presencia de Rodolfo Seguel	Diario El País	https://elpais.com/diario/1984/03/01/internacional/446943623_850215.html	1984
1984	Terrorism/Guerrilla Warfare	0	0	Oleada de anteados con artefactos explosivos en Santiago, Concepción y Valparaíso. Daño al sistema eléctrico y algunas vías férreas.	Diario El País	https://elpais.com/diario/1984/03/02/internacional/447030017_850215.html	1984
1984	Anti-government Demonstrations	0	0	Más de 100 mujeres fueron detenidas en actos conmemorativos al día de la Mujer	Diario El País	https://elpais.com/diario/1984/03/10/internacional/447721221_850215.html	1984
1984	Anti-government Demonstrations	0	0	Más de 100 personalidades realizan ayunos por la liberación de Almeyda, presidente de MDP	Diario El País	https://elpais.com/diario/1984/03/14/internacional/448066824_850215.html	1984
1984	Riots	0	0	63 personas fueron detenidas en Punta Arenas luego de incidentes entre policías y manifestantes que pedían la liberación inmediata del líder sindical de los trabajadores del petróleo José Ruiz de Giorgio	Diario El País	https://elpais.com/diario/1984/03/15/internacional/448153228_850215.html	1984
1984	Assassinations	0	0	Atentado a Jorge Lavandero (ex senador de la DC) reivindicado por la Alianza Armada Anticomunista	Diario El País	https://elpais.com/diario/1984/03/22/internacional/448758013_850215.html y también: https://elpais.com/diario/1984/03/25/internacional/449017201_850215.html	1984
1984	Assassinations	0	0	Atentado contra Manuel Contreras (ex DINA)	Diario El País	https://elpais.com/diario/1984/03/22/internacional/448758013_850215.html y también: https://elpais.com/diario/1984/03/25/internacional/449017201_850215.html	1984
1984	Riots	0	0	Atentados a torres de alta tensión dejan a más de la mitad de la población de Chile sin Luz	Diario El País	https://elpais.com/diario/1984/03/24/internacional/448930808_850215.html	1984
1984	Purges	0	0	Persecusión y encarcelamiento de disidentes. Ej: 30 disidentes detenidos en redadas masivas previo a la 8va Jornada de Protesta Nacional. Detenido Manuel Aymeida . Inhabilitación para ejercer cargos sindicales a Rodolfo Seguel presidente de MDP. Promulgación de la Ley antiterrorista. Régimen encarcela a la plana mayor de la oposición política y sindical. Redadas masivas y restricciones de prensa …	Diario El País	https://elpais.com/diario/1984/03/26/internacional/449100005_850215.html. También: https://elpais.com/diario/1984/02/16/internacional/445734014_850215.html. También: https://elpais.com/diario/1984/03/13/internacional/447980418_850215.html. También: https://elpais.com/diario/1984/10/09/internacional/466124414_850215.html. También : https://elpais.com/diario/1984/10/10/internacional/466210807_85021…	1984
1984	Terrorism/Guerrilla Warfare	0	0	Dos artefactos explosivos afectan el funcionamiento del Metro	Diario El País	https://elpais.com/diario/1984/03/27/internacional/449186401_850215.html	1984
1984	General Strikes	0	0	Octava Jornada de Protesta Nacional	Diario El País	https://elpais.com/diario/1984/03/28/internacional/449272809_850215.html	1984
1984	Riots	1	6	6 Muertes durante incidentes durante la 8va Jornada de Protesta Nacional	Diario El País	https://elpais.com/diario/1984/03/28/internacional/449272809_850215.html. También: https://elpais.com/diario/1984/03/29/internacional/449359204_850215.html . También: https://elpais.com/diario/1984/03/30/internacional/449445607_850215.html	1984
1984	Terrorism/Guerrilla Warfare	0	0	Atentados con artefactos explosivos deja sin luz a 2/3 de la población de Chile. El ataque es reinvindicado por el Movimiento Patriótico Manuel Rodríguez. Además, en Concepción se registran ataques a comisaría con bombas caseras	Diario El País	https://elpais.com/diario/1984/04/03/internacional/449791206_850215.html	1984
1984	Riots	0	0	Incidentes entre fuerza de seguridad y estudiantes de la Universidad Técnica de Valparaíso	Diario El País	https://elpais.com/diario/1984/04/06/internacional/450050413_850215.html	1984
1984	Purges	0	0	Persecución a la prensa. Arresto de director y cierre de la revista Análisis. Prohibición de circulación de la revista APSI	Diario El País	https://elpais.com/diario/1984/04/13/internacional/450655202_850215.html. También: https://elpais.com/diario/1984/05/02/internacional/452296815_850215.html. También: https://elpais.com/diario/1984/05/03/internacional/452383208_850215.html. También: https://elpais.com/diario/1984/05/17/internacional/453592814_850215.html	1984
1984	Terrorism/Guerrilla Warfare	0	0	Olas de atentados con artefactos explosivos afectan la iluminación, comunicación y transporte en Santiago. Además se registraron ataques a locales bancarios y oficinas gubernamentales en Valparaíso. Los ataques fueron reinvindicados por el Frente Patriótico Manuel Rodríguez. Saldo de 14 heridos	Diario El País	https://elpais.com/diario/1984/05/01/internacional/452210414_850215.html	1984
1984	Anti-government Demonstrations	0	0	150 mil personas en parque O Higgins conmemorando el 1 de mayo	Diario El País	https://elpais.com/diario/1984/05/02/internacional/452296815_850215.html	1984
1984	Riots	1	1	Un muerto, 100 heridos y 175 detenidos es el saldo de incidentes posteriores a la concentración del 1 de mayo	Diario El País	https://elpais.com/diario/1984/05/02/internacional/452296815_850215.html. También: https://elpais.com/diario/1984/05/03/internacional/452383208_850215.html	1984
1984	General Strikes	0	0	Novena Jornada de Protesta Nacional	Diario El País	https://elpais.com/diario/1984/05/12/internacional/453160809_850215.html	1984
1984	Riots	1	1	Incidentes en la 9na Jornada de Protesta Nacional deja saldo de 1 muerto, 10 heridos y 110 detenidos.	Diario El País	https://elpais.com/diario/1984/05/13/internacional/453247210_850215.html	1984
1984	Terrorism/Guerrilla Warfare	1	1	Una muerte en oleda de atentados con artefactos explosivos en resouesta a la promulgación de la Ley antiterrorista: Al menos 40 bombas en las ciudades de Santiago, Concepción, Valparaíso y Viña.	Diario El País	https://elpais.com/diario/1984/05/17/internacional/453592814_850215.html. También: https://elpais.com/diario/1984/05/18/internacional/453679202_850215.html	1984
1984	Terrorism/Guerrilla Warfare	0	0	Atentados con explosivos en las comunas de Quilpe y Villa Alemana	Diario El País	https://elpais.com/diario/1984/05/21/internacional/453938405_850215.html	1984
1984	Terrorism/Guerrilla Warfare	0	0	Atentados con explosivos en la ciudad de Santiago.	Diario El País	https://elpais.com/diario/1984/05/26/internacional/454370408_850215.html	1984
1984	Terrorism/Guerrilla Warfare	0	0	Atentado con artefacto explosivo contra Gabriel Valdés (líder DC)	Diario El País	https://elpais.com/diario/1984/06/07/internacional/455407229_850215.html	1984
1984	Anti-government Demonstrations	0	0	Marcha del hambre convocada por la Coordinadora Metropolitana de Habitantes	Diario El País	https://elpais.com/diario/1984/06/16/internacional/456184813_850215.html	1984
1984	Riots	0	0	Incidentes y choques entre manifestantes a la Marcha del Hambre con fuerzas de seguridad	Diario El País	https://elpais.com/diario/1984/06/16/internacional/456184813_850215.html	1984
1984	Terrorism/Guerrilla Warfare	0	0	Ataque con artefactos explosivos que afectaron el suministro eléctrico de Santiago, Viña, Valparaíso, Concepción y Copiapo	Diario El País	https://elpais.com/diario/1984/06/16/internacional/456184813_850215.html	1984
1984	Riots	1	1	Un muerto, 6 heridos y 50 detenidos en disturbios en Pudahuel.	Diario El País	https://elpais.com/diario/1984/07/28/internacional/459813612_850215.html	1984
1984	Anti-government Demonstrations	0	0	Jornada por la Vida	Diario El País	https://elpais.com/diario/1984/08/10/internacional/460936810_850215.html	1984
1984	Riots	1	1	1 muerto, 40 detenidos y 50 heridos es el saldo de incidentes ocurridos en choques posteriores a la Jornada por la Vida.	Diario El País	https://elpais.com/diario/1984/08/11/internacional/461023212_850215.html	1984
1984	Riots	1	1	1 muerto, 20 heridos y 100 detenidos en disturbios en la comuna de San Miguel	Diario El País	https://elpais.com/diario/1984/08/16/internacional/461455219_850215.html	1984
1984	Riots	0	0	1 estudiante herido y 5 detenido en disturbios en la Universidad Católica de Valparaíso	Diario El País	https://elpais.com/diario/1984/08/24/internacional/462146416_850215.html	1984
1984	Terrorism/Guerrilla Warfare	0	0	Ataques con artefactos explosivos en Valparaíso y Santiago, afectan instalaciones eléctricas y bancarias	Diario El País	https://elpais.com/diario/1984/08/27/internacional/462405623_850215.html	1984
1984	General Strikes	0	0	Décima Jornada de Protesta Nacional	Diario El País	https://elpais.com/diario/1984/09/04/internacional/463096801_850215.html	1984
1984	Riots	1	9	Incidentes en la 10ma Jornada de Protesta Nacional dejan saldo de 9 muertos , 63 heridos y 300 detenidos	Diario El País	https://elpais.com/diario/1984/09/05/internacional/463183215_850215.html. También: https://elpais.com/diario/1984/09/06/internacional/463269601_850215.html También: https://elpais.com/diario/1984/09/09/internacional/463528804_850215.html	1984
1984	Riots	0	0	Disturbios alrededor de Plaza de armas y la Catedral de Santiago.	Diario El País	https://elpais.com/diario/1984/09/09/internacional/463528803_850215.html	1984
1984	Riots	1	3	3 muertos y 50 detenidos es el saldo de enfrentamientos entre pobladores y carabineros en Puente Alto.	Diario El País	https://elpais.com/diario/1984/09/29/internacional/465256804_850215.html También: https://elpais.com/diario/1984/09/30/internacional/465343208_850215.html	1984
1984	Riots	0	0	Enfrentamientos entre grupos oficialistas y disidentes al internior de la Universidad de Santiago.	Diario El País	https://elpais.com/diario/1984/10/06/internacional/465865212_850215.html	1984
1984	Terrorism/Guerrilla Warfare	1	1	1 muerto en ataque con artefacto explosivo , atribuido a la Alianza Chilena Anticominusta, en la Iglesia de Punta Arenas .	Diario El País	https://elpais.com/diario/1984/10/07/internacional/465951615_850215.html	1984
1984	Riots	0	0	10 heridos y al menos 50 detenidos en disturbios en la ciudad de Santiago y Valparaíso	Diario El País	https://elpais.com/diario/1984/10/07/internacional/465951615_850215.html	1984
1984	Terrorism/Guerrilla Warfare	0	0	Atentados con artefactos explosivos deja sin luz por 90min a más de la mitad de la población chilena. El atentado fue reinvindicado por el Frente Patriótico Manuel Rodríguez	Diario El País	https://elpais.com/diario/1984/10/18/internacional/466902013_850215.html	1984
1984	Terrorism/Guerrilla Warfare	0	0	Atentado con coche bomba a sede del Gobierno. (Edif Diego Portales)	Diario El País	https://elpais.com/diario/1984/10/27/internacional/467679612_850215.html	1984
1984	General Strikes	0	0	Huelga Nacional Unitaria.	Diario El País	https://elpais.com/diario/1984/10/29/internacional/467852421_850215.html	1984
1984	Riots	1	9	Incidentes asociados a la Huelga General Unitaria deja saldo de 9 muertos , 40 heridos y más de 200 detenidos .	Diario El País	https://elpais.com/diario/1984/10/31/internacional/468025201_850215.html. También : https://elpais.com/diario/1984/11/01/internacional/468111607_850215.html	1984
1984	Terrorism/Guerrilla Warfare	0	0	Atentado con artefacto explosivo cerca de una sala de exposiciones donde se encontraba Pinochet	Diario El País	https://elpais.com/diario/1984/11/01/internacional/468111607_850215.html	1984
1984	Terrorism/Guerrilla Warfare	1	4	4 carabineros muertos y 8 heridos en un atentado con explosivos a un autobus de carabineros en Valparaíso	Diario El País	https://elpais.com/diario/1984/11/03/internacional/468284429_850215.html	1984
1984	Terrorism/Guerrilla Warfare	0	0	Atentados con artefactos explosivos afectan edificios públicos, comerciales y bancos de 7 ciudades.	Diario El País	https://elpais.com/diario/1984/11/15/internacional/469321203_850215.html	1984
1984	Anti-government Demonstrations	0	0	Ayuno masivo y jornada de oración convocada por la Iglesia Católica	Diario El País	https://elpais.com/diario/1984/11/25/internacional/470185210_850215.html	1984
1984	Terrorism/Guerrilla Warfare	0	0	12 bombas en vísperas a la 11va jornada de protesta. Explosiones cercanas a la casa de gobiernos y a la casa de Pinochet	Diario El País	https://elpais.com/diario/1984/11/28/internacional/470444415_850215.html	1984
1984	Terrorism/Guerrilla Warfare	0	0	5 ataques con artefactos explosivos durante la seguda jornada de la 11va Jornada de Protesta Nacional	Diario El País	https://elpais.com/diario/1984/11/29/internacional/470530810_850215.html	1984
1984	General Strikes	0	0	11va Jornada de Protesta Nacional	Diario El País	https://elpais.com/diario/1984/11/29/internacional/470530810_850215.html	1984
1984	Riots	0	0	Disturbios asociados a incidentes a la 11va Jornada de Protesta Nacional. Más de 300 detenidos y 4 heridos	Diario El País	https://elpais.com/diario/1984/11/30/internacional/470617206_850215.html	1984
1984	Terrorism/Guerrilla Warfare	0	0	Atentado en la Bolsa de Comercio en Santiago. 18 heridos	Diario El País	https://elpais.com/diario/1984/12/12/internacional/471654023_850215.html	1984
1984	Terrorism/Guerrilla Warfare	1	1	Muere mujer a implosionar una bomba que portaba en su mochila	Diario El País	https://elpais.com/diario/1984/12/13/internacional/471740401_850215.html	1984
1984	Terrorism/Guerrilla Warfare	1	1	Una persona fallecida en 19 atentados con explosivos . Secuestro del Sub-director del diario La Nación. Frente Patriótico Manuel Rodríguez reivindica las acciones	Diario El País	https://elpais.com/diario/1984/12/20/internacional/472345223_850215.html. También: https://elpais.com/diario/1984/12/21/internacional/472431624_850215.html	1984
1984	Terrorism/Guerrilla Warfare	0	0	12 heridos en atentado con bomba a la Coorporación Territorial de la localidad de Rancagua	Diario El País	https://elpais.com/diario/1984/12/19/internacional/472258821_850215.html	1984
1984	Purges	1	35	Ejecuciones y asesinatos sistemáticos de opositores a partir de el golpe de Estado de 11/9/73 (se incluyen desaparecidos)	Comisión Nacional de Verdad y Reconciliación.	Informe de la Comisión Nacional de Verdad y Reconciliación (Volumen II, Tomo 3). pp. 4	1991
1985	Riots	0	0	Disturbios en la misa conmemorativa al fallecimiento de Frei Montalva.	Diario El País	https://elpais.com/diario/1985/01/24/internacional/475369212_850215.html	1985
1985	Purges	0	0	Oledas de detenciones y de persecuciones a la oposición política. Ej: 25 intelectuales detenidos en Chiloé por participar en reuniones políticas, Policía política deteniene a 10 dirigentes de la MDP, La Corte Suprema de Justicia ratifica la decisión de expulsar a Seguel de su cargo en la Confederación de Trabajadores del Cobre.,secuestros de 2 jóvenes opositoras, 15 dirigentes de izquierda y demo…	Diario El País	https://elpais.com/diario/1985/02/01/internacional/476060409_850215.html. También: https://elpais.com/diario/1985/02/01/internacional/476060409_850215.html. También: https://elpais.com/diario/1985/08/02/internacional/491781609_850215.html. También: https://elpais.com/diario/1985/08/05/internacional/492040819_850215.html. También: https://elpais.com/diario/1985/09/08/internacional/494978412_850215…	1985
1985	Riots	1	1	1 muerto y 180 estudiantes detenidos es el saldo de una acción policial contra estudiantes de la Universidad de Chile que se encontraban realizando labor social en San Felipe (Norte de Santiago)	Diario El País	https://elpais.com/diario/1985/02/10/internacional/476838019_850215.html	1985
1985	Terrorism/Guerrilla Warfare	1	2	Muerte de 2 funcionarios en ataque con explosivos en un hotel en Concecpción	Diario El País	https://elpais.com/diario/1985/03/27/internacional/480726019_850215.html	1985
1985	Terrorism/Guerrilla Warfare	0	0	Oleada de atentados con explosivos en diferentes ciudades. Una de las bombas destruyó la fachada del diario La Nación.	Diario El País	https://elpais.com/diario/1985/03/28/internacional/480812410_850215.html	1985
1985	General Strikes	0	0	12va Jornada de Protesta Nacional	Diario El País	https://elpais.com/diario/1985/03/27/internacional/480726019_850215.html	1985
1985	Anti-government Demonstrations	0	0	Gran manifestación en el entierro de los 3 dirigentes degollados por un comando de las fuerzas de seguridad.	Diario El País	https://elpais.com/diario/1985/04/02/internacional/481240812_850215.html	1985
1985	Anti-government Demonstrations	0	0	Movilización de artistas pidiendo justicia por el caso degollados.	Diario El País	https://elpais.com/diario/1985/04/04/internacional/481413607_850215.html	1985
1985	Anti-government Demonstrations	0	0	Jornadas por la vida	Diario El País	https://elpais.com/diario/1985/04/12/internacional/482104804_850215.html	1985
1985	Riots	0	0	Disturbios asociados a la 12ava jornada de protesta nacional y jornadas por la vida. Salado de 12 heridos y 12 detenidos	Diario El País	https://elpais.com/diario/1985/04/13/internacional/482191216_850215.html	1985
1985	Terrorism/Guerrilla Warfare	0	0	12 bombas estallaron cerca de instalaciones eléctricas duranta la 12va Jornada de Protesta Nacional	Diario El País	https://elpais.com/diario/1985/04/13/internacional/482191216_850215.html	1985
1985	Terrorism/Guerrilla Warfare	1	2	Ola de atentados con artefactos explosivos deja un saldo de 2 muertes y más de 15 heridos en la comuna de Lo Prado (Santiago)	Diario El País	https://elpais.com/diario/1985/05/15/internacional/484956002_850215.html	1985
1985	Terrorism/Guerrilla Warfare	1	1	Una muerte y 6 heridos luego de varios atentados en Chile.	Diario El País	https://elpais.com/diario/1985/06/30/internacional/488930408_850215.html	1985
1985	Riots	1	1	2 heridos y 315 estudiantes detenidos en incidentes por la toma del Liceo Arturo Alessandri Palma de Santiago	Diario El País	https://elpais.com/diario/1985/07/12/internacional/489967210_850215.html	1985
1985	Terrorism/Guerrilla Warfare	0	0	Atentado con dinamita a un autobús de carabineros termina con el saldo de 3 heridos	Diario El País	https://elpais.com/diario/1985/07/13/internacional/490053605_850215.html	1985
1985	Terrorism/Guerrilla Warfare	0	0	Dos coches bombas hacen explosión en Santiago a las afueras de empresas americanas. Frente Patriótico Manuel Rodríguez reivindica el atentado	Diario El País	https://elpais.com/diario/1985/07/21/internacional/490744804_850215.html	1985
1985	Riots	0	0	3 personas heridas y 20 detenidas es el saldo que dejan los incidentes ocurridos en Santiago donde civiles se manifetaban en contra de los asesinatos del régimen militar	Diario El País	https://elpais.com/diario/1985/08/03/internacional/491868025_850215.html	1985
1985	Riots	1	1	Una persona fallecida en incidentes durante una manisfestación en Santiago	Diario El País	https://elpais.com/diario/1985/08/06/internacional/492127212_850215.html	1985
1985	Anti-government Demonstrations	0	0	Jornada por la Defensa de la Vida	Diario El País	https://elpais.com/diario/1985/08/09/internacional/492386421_850215.html	1985
1985	Riots	1	3	3 muertos y 180 detenidos en incidentes asociados a la Jornada por la Vida	Diario El País	https://elpais.com/diario/1985/08/11/internacional/492559211_850215.html	1985
1985	Terrorism/Guerrilla Warfare	0	0	Bomba frente a un casino en Iquique	Diario El País	https://elpais.com/diario/1985/08/11/internacional/492559211_850215.html	1985
1985	Terrorism/Guerrilla Warfare	1	1	1 policía muerto y otro herido al intentar desactivar una bomba en las vías férreas de Valparaíso	Diario El País	https://elpais.com/diario/1985/08/14/internacional/492818401_850215.html	1985
1985	Terrorism/Guerrilla Warfare	0	0	Ataques con artefactos explosivos a un casino militar y al monumento de la Fuerza aérea.	Diario El País	https://elpais.com/diario/1985/08/21/internacional/493423219_850215.html	1985
1985	Terrorism/Guerrilla Warfare	0	0	2 explosiones en Santiago dejan saldo de 11 heridos.	Diario El País	https://elpais.com/diario/1985/08/29/internacional/494114424_850215.html	1985
1985	Anti-government Demonstrations	0	0	Camioneros bloquean carreteras de Santiago .	Diario El País	https://elpais.com/diario/1985/08/29/internacional/494114424_850215.html	1985
1985	General Strikes	0	0	Jornada de Protesta Nacional	Diario El País	https://elpais.com/diario/1985/09/05/internacional/494719213_850215.html	1985
1985	Riots	1	11	Incidentes asociados a la Protesta Nacional dejan saldo de 11 muertos, 25 heridos y 800 detenidos.	Diario El País	https://elpais.com/diario/1985/09/05/internacional/494719213_850215.html. También: https://elpais.com/diario/1985/09/06/internacional/494805626_850215.html. También:https://elpais.com/diario/1985/09/08/internacional/494978412_850215.html También: https://elpais.com/diario/1985/09/07/internacional/494892026_850215.html	1985
1985	Riots	0	0	Durante el entierro de los 11 muertes acaecidas en la Jornada de Protesta Nacional se registran nuevos incidentes	Diario El País	https://elpais.com/diario/1985/09/08/internacional/494978412_850215.html	1985
1985	Riots	0	0	Disturbios en Santiago y Viña durante el apagón del 12 de septiembre.	Diario El País	https://elpais.com/diario/1985/09/13/internacional/495410410_850215.html	1985
1985	Terrorism/Guerrilla Warfare	0	0	Ataques con explosivos en Santiago, Concepción y Valparaíso en vísperas de la Jornada de Solidaidad convocada por la oposición.	Diario El País	https://elpais.com/diario/1985/10/16/internacional/498265219_850215.html	1985
1985	Anti-government Demonstrations	0	0	Jornada de Solidaridad	Diario El País	https://elpais.com/diario/1985/10/16/internacional/498265219_850215.html	1985
1985	Riots	0	0	Disturbios asociados a la Jornada de la Solidaridad. deja saldo de 20 heridos y 225 heridos en refriegas en el centro de Santiago, barrios urbanos y centros Universitaios	Diario El País	https://elpais.com/diario/1985/10/17/internacional/498351614_850215.html	1985
1985	Terrorism/Guerrilla Warfare	0	0	Ataque a un cuartel de la policía secreta en Santiago por parte de Frente Patriótico Manuel Rodríguez	Diario El País	https://elpais.com/diario/1985/10/23/internacional/498870003_850215.html	1985
1985	Terrorism/Guerrilla Warfare	0	0	Explosión frente a la Moneda	Diario El País	https://elpais.com/diario/1985/10/25/internacional/499042803_850215.html	1985
1985	General Strikes	0	0	Jornada de Protesta Nacional.	Diario El País	https://elpais.com/diario/1985/11/06/internacional/500079622_850215.html	1985
1985	Terrorism/Guerrilla Warfare	0	0	17 ataques con artefactos explosivos en la víspera de la Jornada de Protesta Nacional	Diario El País	https://elpais.com/diario/1985/11/06/internacional/500079622_850215.html	1985
1985	Anti-government Demonstrations	0	0	Huelga de camioneros en Antofagasta y trabajadores portuarios (Valparaíso y San Antonio)	Diario El País	https://elpais.com/diario/1985/11/06/internacional/500079622_850215.html	1985
1985	Riots	1	4	4 muertos, 20 heridos y 500 detenidos en incidentes asociados a la Jornada Protesta Nacional.	Diario El País	https://elpais.com/diario/1985/11/07/internacional/500166022_850215.html. También: https://elpais.com/diario/1985/11/08/internacional/500252416_850215.html	1985
1985	Anti-government Demonstrations	0	0	Cerca de 500 mil personas en Parque O Higgins piden el fin de la dictadura	Diario El País	https://elpais.com/diario/1985/11/23/internacional/501548416_850215.html	1985
1985	Terrorism/Guerrilla Warfare	0	0	11 personas heridas en la explosión de más de 20 artefactos en distintas localidades del país	Diario El País	https://elpais.com/diario/1985/11/27/internacional/501894001_850215.html	1985
1985	Terrorism/Guerrilla Warfare	0	0	27 artefactos explosivos durante el 70 aniversario de Pinochet. Los ataques fueron reinvindicados por el Frente Patriótico Manuel Rodríguez.	Diario El País	https://elpais.com/diario/1985/11/28/internacional/501980410_850215.html	1985
1985	Terrorism/Guerrilla Warfare	0	0	Atentado explosivo destruye puente en la ciudad de Valparaíso	Diario El País	https://elpais.com/diario/1985/11/29/internacional/502066806_850215.html	1985
1985	Terrorism/Guerrilla Warfare	0	0	Oleada de atentados con explosivos y artefactos incendiarios a a oficinas gubernamentales, empresas portuarias, empresa de electricidad, autobuses y transposrte de Carabineros en Santiago, Valparaíso y Quillota. Saldo de 1 muerto en Quillota	Diario El País	https://elpais.com/diario/1985/12/04/internacional/502498816_850215.html	1985
1985	Terrorism/Guerrilla Warfare	0	0	Ataques con granadas a la Compañía de Electricidad deja sin luz a Valaparaíso	Diario El País	https://elpais.com/diario/1985/12/19/internacional/503794819_850215.html	1985
1985	Purges	1	25	Ejecuciones y asesinatos sistemáticos de opositores a partir de el golpe de Estado de 11/9/73 (se incluyen desaparecidos)	Comisión Nacional de Verdad y Reconciliación.	Informe de la Comisión Nacional de Verdad y Reconciliación (Volumen II, Tomo 3). pp. 4	1991
1986	Purges	1	3	Detenciones y persecusión de oposición política. Detenidos el jurista Manuel Sanhueza, del Movimiento de Intransigencia Democrática, y el periodista Fernando Paulsen, corresponsal del Time y redactor de la revista Análisis. Detenido dirigente del PC (exsenador Alejandro Toro). Más de 1000 detenidos en redadas masivas en 4 barrios obreros del sur de Santiago. Más de 10 mil detenidos en 10 día de r…	Diario El País	https://elpais.com/diario/1986/02/27/internacional/509842809_850215.html. También: https://elpais.com/diario/1986/02/28/internacional/509929223_850215.html. También: ttps://elpais.com/diario/1986/02/20/internacional/509238004_850215.html. También: https://elpais.com/diario/1986/05/01/internacional/515282407_850215.html. También: https://elpais.com/diario/1986/05/10/internacional/516060024_850215.…	1986
1986	Riots	1	1	1 carabinero muerto y 20 manifestantes detenidos en la población La Castrina. Vocero del PS (Almeyda) es detenido	Diario El País	https://elpais.com/diario/1986/02/28/internacional/509929205_850215.html	1986
1986	Anti-government Demonstrations	0	0	Manifestación conmemorativa al día de la Mujer.	Diario El País	https://elpais.com/diario/1986/03/09/internacional/510706817_850215.html	1986
1986	Riots	0	0	101 detenidas y decenas de manifestantes heridas en incidendes asociados a enfrentamientos con carabineros en la conmemoración del día de la mujer.	Diario El País	https://elpais.com/diario/1986/03/09/internacional/510706817_850215.html	1986
1986	Anti-government Demonstrations	0	0	Jornada por la democracia.	Diario El País	https://elpais.com/diario/1986/03/21/internacional/511743621_850215.html	1986
1986	Riots	0	0	Disturbios en la Jornada por la Democracia.	Diario El País	https://elpais.com/diario/1986/03/21/internacional/511743621_850215.html. Tambien: https://elpais.com/diario/1986/03/22/internacional/511830016_850215.html	1986
1986	Riots	0	0	Incidentes en actos conmemorativos a la muerte de 3 militantes del PC (degollados)	Diario El País	https://elpais.com/diario/1986/04/02/internacional/512776819_850215.html	1986
1986	Terrorism/Guerrilla Warfare	0	0	Ataque con explosivos a torres de alta tensión dejan sin luz a la zona central.	Diario El País	https://elpais.com/diario/1986/04/02/internacional/512776819_850215.html	1986
1986	Assassinations	0	0	Asesinado Simón Yevenés, dirigente de UDI, por miembros del FPMR	Diario El País	https://elpais.com/diario/1986/04/04/internacional/512949625_850215.html	1986
1986	Riots	0	0	40 pobladores son detenidos luego de intentar tomar terrenos de la Universidad de Chile	Diario El País	https://elpais.com/diario/1986/04/08/internacional/513295202_850215.html	1986
1986	Anti-government Demonstrations	0	0	Huelga general de universitarios chilenos	Diario El País	https://elpais.com/diario/1986/04/18/internacional/514159232_850215.html	1986
1986	Anti-government Demonstrations	0	0	Huelga general de médicos	Diario El País	https://elpais.com/diario/1986/04/18/internacional/514159232_850215.html	1986
1986	Riots	0	0	Disturbios asociados a la huelga general universitaria.	Diario El País	https://elpais.com/diario/1986/04/18/internacional/514159232_850215.html	1986
1986	Terrorism/Guerrilla Warfare	0	0	Ataques explosivos en el puerto de Talcahuano y un incendio provocado al edificio de la Federación del Centro de Estudiantes de la Universidad de Tarapacá	Diario El País	https://elpais.com/diario/1986/04/18/internacional/514159232_850215.html	1986
1986	Riots	0	0	Fuerzas de seguridad del estado toman 5 facultades de la Universidad de Chile y detienen a 500 estudiantes luego de la huelga general.	Diario El País	https://elpais.com/diario/1986/04/19/internacional/514245626_850215.html	1986
1986	Riots	0	0	Disturbios en Temuco ante la visita de Pinochet.	Diario El País	https://elpais.com/diario/1986/04/24/internacional/514677619_850215.html	1986
1986	Anti-government Demonstrations	0	0	30 mil personas se manifestan en Temuco contra la violencia policial	Diario El País	https://elpais.com/diario/1986/04/27/internacional/514936805_850215.html	1986
1986	Anti-government Demonstrations	0	0	Marcha del 1 de mayo	Diario El País	https://elpais.com/diario/1986/05/02/internacional/515368824_850215.html. Tambien: https://elpais.com/diario/1986/05/03/internacional/515455220_850215.html	1986
1986	Riots	0	0	Incidentes en la Marcha del 1 de mayo. 1	Diario El País	https://elpais.com/diario/1986/05/02/internacional/515368824_850215.html. También: https://elpais.com/diario/1986/05/03/internacional/515455220_850215.html	1986
1986	Riots	0	0	Disturbios en una marcha convocada por la CNT en el centro de Santiago.	Diario El País	https://elpais.com/diario/1986/05/22/internacional/517096827_850215.html	1986
1986	Anti-government Demonstrations	0	0	La CNT convoca marcha en el Centro de Santiago "por la democracia, la justicia y la paz"	Diario El País	https://elpais.com/diario/1986/05/22/internacional/517096827_850215.html	1986
1986	Assassinations	0	0	Nuevo atentado contra el ex jefe de Dirección de la Dina (Manuel Contreras)	Diario El País	https://elpais.com/diario/1986/05/24/internacional/517269601_850215.html	1986
1986	Riots	0	0	Incidentes en el Centro de Santiago	Diario El País	https://elpais.com/diario/1986/06/04/internacional/518220003_850215.html	1986
1986	General Strikes	0	0	Huelga Nacional convocada por la Asamblea de la Civilidad.	Diario El País	https://elpais.com/diario/1986/06/02/internacional/518047202_850215.html	1986
1986	Riots	1	10	Disturbios asociados a la Huelga Nacional convocada por la Asamblea de la Civilidad deja saldo de 10 muertes . Caso Quemados.	Manzano, C	La Asamblea de la Civilidad. Movilización social contra la dictadura de los 80.	2014
1986	Terrorism/Guerrilla Warfare	0	0	Dos bombas estallan frente un edificio del Ejército y una fábrica de armas	Diario El País	https://elpais.com/diario/1986/06/07/internacional/518479205_850215.html	1986
1986	Terrorism/Guerrilla Warfare	1	1	1 muerto y 7 heridos en atentados bombas en el Metro de Santiago (Estación Tobalaba y Los Héroes)	Diario El País	https://elpais.com/diario/1986/06/17/internacional/519343216_850215.html	1986
1986	Anti-government Demonstrations	0	0	Múltiples movilizaciones en solidaridad con los dirigente de la Asamblea de la Civilidad en prisión	Diario El País	https://elpais.com/diario/1986/07/18/internacional/522021612_850215.html	1986
1986	Terrorism/Guerrilla Warfare	0	0	Atentado frente al Palacio de la Moneda.	Diario El País	https://elpais.com/diario/1986/07/27/internacional/522799210_850215.html	1986
1986	Terrorism/Guerrilla Warfare	0	0	Explosión de un artefacto en la zona sur de Santiago	Diario El País	https://elpais.com/diario/1986/08/15/internacional/524440816_850215.html	1986
1986	Terrorism/Guerrilla Warfare	0	0	Secuestro del coronel Mario Haeberle por parte FPMR	Diario El País	https://elpais.com/diario/1986/08/19/internacional/524786410_850215.html	1986
1986	Purges	0	0	Persecusión de la prensa.Detenidos el director, el representante legal y 3 periodistas de la revista Cauce	Diario El País	https://elpais.com/diario/1986/08/28/internacional/525564006_850215.html	1986
1986	Terrorism/Guerrilla Warfare	0	0	5 heridos en explosión de 2 artefactos en Viña del Mar	Diario El País	https://elpais.com/diario/1986/08/31/internacional/525823215_850215.html	1986
1986	General Strikes	0	0	Jornada de Protesta Nacional	Diario El País	https://elpais.com/diario/1986/09/05/internacional/526255219_850215.html	1986
1986	Terrorism/Guerrilla Warfare	0	0	Un total de 45 artefactos explosivos estallaron en la Jornada de Protesta Nacional.	Diario El País	https://elpais.com/diario/1986/09/05/internacional/526255219_850215.html. Tambien: https://elpais.com/diario/1986/09/06/internacional/526341621_850215.html	1986
1986	Riots	1	2	2 muertos, 307 detenidos y 11 heridos en incidentes ocurridos durante la Jornada de Protesta Nacional	Diario El País	https://elpais.com/diario/1986/09/05/internacional/526255219_850215.html. También: https://elpais.com/diario/1986/09/06/internacional/526341621_850215.html	1986
1986	Assassinations	1	5	Atentado a Pinochet en el Cajón del Maipo deja saldo de 5 oficiales muertos. Los atentados fueron reinvidicados por el FPMR.	Diario El País	https://elpais.com/diario/1986/09/08/internacional/526514404_850215.html	1986
1986	Riots	0	0	Disturbios en la Victoria por la expulsión del sacerdote Dubois	Diario El País	https://elpais.com/diario/1986/09/13/internacional/526946409_850215.html	1986
1986	Terrorism/Guerrilla Warfare	1	4	Aparición del comando Once de Septiembre que proclama la "muerte a los comunistas" y reivindica 4 asesinatos desde el Estado de Sitio.	Diario El País	https://elpais.com/diario/1986/09/14/internacional/527032813_850215.html	1986
1986	Assassinations	0	0	Atentado contra Luis Toro, funcionario de la Vicaría de la Solidaridad., reivindicado por el Comando Once de Septiembre	Diario El País	https://elpais.com/diario/1986/09/15/internacional/527119211_850215.html	1986
1986	Terrorism/Guerrilla Warfare	1	1	Par de explosiones en un centro comercial en Santiago, con saldo de 1 muerto y 6 heridos	Diario El País	https://elpais.com/diario/1986/10/15/internacional/529714802_850215.html	1986
1986	Anti-government Demonstrations	0	0	Huelga de hambre de 500 presos políticos en 32 centros por la pena que sentencia a muerte a 3 militantes del MIR por el asesinato de Carol Urzúa	Diario El País	https://elpais.com/diario/1986/12/03/internacional/533948421_850215.html	1986
1986	Anti-government Demonstrations	0	0	Protestas contra el Estado de Sitio y el regreso de la Democracia en Punta Arenas	Diario El País	https://elpais.com/diario/1986/12/06/internacional/534207617_850215.html	1986
1986	Purges	1	23	Ejecuciones y asesinatos sistemáticos de opositores a partir de el golpe de Estado de 11/9/73 (se incluyen desaparecidos)	Comisión Nacional de Verdad y Reconciliación.	Informe de la Comisión Nacional de Verdad y Reconciliación (Volumen II, Tomo 3). pp. 4	1991
1987	Anti-government Demonstrations	0	0	Movilización de la mujeres en conmemoración del día de la mujer.	Diario El País	https://elpais.com/diario/1987/03/12/internacional/542502026_850215.html	1987
1987	Riots	0	0	Disturbios asociados a enfrentamientos con fuerzas de seguridad el día de la mujer.	Diario El País	https://elpais.com/diario/1987/03/12/internacional/542502026_850215.html	1987
1987	Purges	0	0	Detención y persecución de opositores políticos.	Diario El País	https://elpais.com/diario/1987/03/12/internacional/542502026_850215.html. También: https://elpais.com/diario/1987/05/06/internacional/547250402_850215.html. También: https://elpais.com/diario/1987/07/03/internacional/552261613_850215.html. https://elpais.com/diario/1987/09/06/internacional/557877607_850215.html. También: https://elpais.com/diario/1987/09/07/internacional/557964013_850215.html. Ta…	1987
1987	Anti-government Demonstrations	0	0	Más de 400 presos políticos en huelga de hambre por un juicio justo	Diario El País	https://elpais.com/diario/1987/04/01/internacional/544226421_850215.html	1987
1987	Riots	0	0	Decenas de heridos y detenidos en disturbios ocurridos en manifestaciones espontáneas ante la visita del papa.	Diario El País	https://elpais.com/diario/1987/04/03/internacional/544399212_850215.html	1987
1987	Riots	1	1	Incidentes durante el desalojo de unos terrenos tomados al norte de Santiago da como saldo 1 muerto , 60 heridos y 150 detenidos	Diario El País	https://elpais.com/diario/1987/04/04/internacional/544485615_850215.html	1987
1987	Riots	0	0	Alrededor de 600 heridos en disturbios ocurridos en Parque O Higgins durante un discurso de Juan Pablo II ("La batalla del Parque O Higgins")	Diario El País	https://elpais.com/diario/1987/04/05/internacional/544572008_850215.html	1987
1987	Terrorism/Guerrilla Warfare	1	1	1 muerto en ataques de FPMR a 9 emisoras de radio y una agencia de noticias	Diario El País	https://elpais.com/diario/1987/04/15/internacional/545436011_850215.html	1987
1987	Purges	0	0	Persecución a la prensa.	Diario El País	https://elpais.com/diario/1987/05/16/internacional/548114408_850215.html. También: https://elpais.com/diario/1987/06/03/internacional/549669621_850215.html. También: https://elpais.com/diario/1987/08/14/internacional/555890413_850215.html. También https://elpais.com/diario/1987/08/26/internacional/556927221_850215.html	1987
1987	Anti-government Demonstrations	0	0	Jornada contra el hambre y el alza de precios.	Diario El País	https://elpais.com/diario/1987/06/06/internacional/549928803_850215.html	1987
1987	Riots	0	0	Disturbios en Santiago y Concepción en manifestaciones contra la Operación Albania.	Diario El País	https://elpais.com/diario/1987/06/19/internacional/551052008_850215.html	1987
1987	Riots	0	0	Disturbios en el entierro de los 12 militantes del FPMR abatidos en la Operación Albania	Diario El País	https://elpais.com/diario/1987/06/20/internacional/551138402_850215.html	1987
1987	Riots	0	0	1 carabinero baleado y varios civiles heridos en la población La Victoria	Diario El País	https://elpais.com/diario/1987/06/21/internacional/551224801_850215.html	1987
1987	Terrorism/Guerrilla Warfare	0	0	4 policías heridos en ataques armados en Santiago	Diario El País	https://elpais.com/diario/1987/06/23/internacional/551397614_850215.html	1987
1987	Anti-government Demonstrations	0	0	Jornada de Paro Nacional de Estudiantes Universitarios	Diario El País	https://elpais.com/diario/1987/06/27/internacional/551743209_850215.html	1987
1987	Riots	0	0	276 estudiantes heridos en manifestaciones asociadas con la Jornada de Paro Nacional de estudiantes universitarios	Diario El País	https://elpais.com/diario/1987/06/27/internacional/551743209_850215.html	1987
1987	Assassinations	1	1	Asesinato del sub-oficial de carabineros y escolta de Pinochet, Leopoldo Tolosa	Diario El País	https://elpais.com/diario/1987/07/29/internacional/554508003_850215.html	1987
1987	Terrorism/Guerrilla Warfare	1	1	1 policía muerto y 2 heridos en una emboscada del FPMR	Diario El País	https://elpais.com/diario/1987/08/04/internacional/555026416_850215.html	1987
1987	Terrorism/Guerrilla Warfare	0	0	Secuestro del teniente coronel Carlos Carreño	Diario El País	https://elpais.com/diario/1987/09/02/internacional/557532018_850215.html	1987
1987	Anti-government Demonstrations	0	0	Simulacro de elecciones en Concepción y agitación Universitaria en Santiago	Diario El País	https://elpais.com/diario/1987/09/05/internacional/557791210_850215.html	1987
1987	Riots	0	0	Incidentes dejan a 200 personas detenidas en disturbios contra el régimen	Diario El País	https://elpais.com/diario/1987/09/06/internacional/557877606_850215.html	1987
1987	Anti-government Demonstrations	0	0	Huelga en la Universidad de Chile	Diario El País	https://elpais.com/diario/1987/09/11/internacional/558309608_850215.html	1987
1987	Anti-government Demonstrations	0	0	Jornada de protesta convocada por partidos de izquierda para conmemorar la muerte de Allende	Diario El País	https://elpais.com/diario/1987/09/13/internacional/558482413_850215.html	1987
1987	Riots	1	3	3 muertes asociadas a disturbios acaecidos durante la jornada de protesta convocada en conmemoración del aniversario del Golpe de Estado.	Diario El País	https://elpais.com/diario/1987/09/13/internacional/558482413_850215.html	1987
1987	Riots	0	0	43 detenidos en incidentes en el centro de Santiago	Diario El País	https://elpais.com/diario/1987/10/07/internacional/560559601_850215.html	1987
1987	General Strikes	0	0	Tercera Huelga general contra Pinochet.	Diario El País	https://elpais.com/diario/1987/10/08/internacional/560646008_850215.html	1987
1987	Riots	1	3	Disturbios asociados a la 3era Huelga General termina con saldo de 3 muertos, 520 detenidos y 12 heridos	Diario El País	https://elpais.com/diario/1987/10/08/internacional/560646008_850215.html. También: https://elpais.com/diario/1987/10/10/internacional/560818814_850215.html. También: https://elpais.com/diario/1987/10/09/internacional/560732412_850215.html	1987
1987	Anti-government Demonstrations	0	0	Movilización de estudiantes por las elecciones libres	Diario El País	https://elpais.com/diario/1987/11/02/internacional/562806003_850215.html	1987
1987	Anti-government Demonstrations	0	0	Marcha de trabajadores en Valparaíso por la unidad (3 mil trabajadores)	Diario El País	https://elpais.com/diario/1987/11/20/internacional/564361217_850215.html	1987
1987	Anti-government Demonstrations	0	0	200 mil personas en parque O Higgins se manifiestan por el fin de la dictadura y elecciones libres.	Diario El País	https://elpais.com/diario/1987/11/21/internacional/564447610_850215.html	1987
1987	Purges	1	26	Ejecuciones y asesinatos sistemáticos de opositores a partir de el golpe de Estado de 11/9/73 (se incluyen desaparecidos)	Comisión Nacional de Verdad y Reconciliación.	Informe de la Comisión Nacional de Verdad y Reconciliación (Volumen II, Tomo 3). pp. 4	1991
1988	Terrorism/Guerrilla Warfare	1	1	1 muerto y 16 heridos al explotar una artefacto en un edificio de pensionistas de las Fuerzas Armadas en Valparaíso	Diario El País	https://elpais.com/diario/1988/01/21/internacional/569718018_850215.html	1988
1988	Purges	0	0	Persecución a la prensa. 4 personas son detenidas por sus publicaciones en el diario opositor Hoy. 2 periodistas detenidos. Detenido director de la revista Análisis. Detenido articulista de la Revista Análisis. Detención del director de la revista Cauce	Diario El País	https://elpais.com/diario/1988/01/27/internacional/570236413_850215.html. También: https://elpais.com/diario/1988/03/26/internacional/575334016_850215.html. También: https://elpais.com/diario/1988/05/27/internacional/580687216_850215.html. También: https://elpais.com/diario/1988/08/09/internacional/587080807_850215.html. También: https://elpais.com/diario/1988/08/26/internacional/588549606_850215…	1988
1988	Terrorism/Guerrilla Warfare	1	1	Tres explosiones en La Cisterna dejan el saldo de 1 muerto (Jefe del Gope) y 2 tenientes heridos	Diario El País	https://elpais.com/diario/1988/01/28/internacional/570322813_850215.html	1988
1988	Terrorism/Guerrilla Warfare	1	3	3 muertos al estallar un explosivo. El ataque es reinvidicado por Frente Nacionalista de Combate (FNC)	Diario El País	https://elpais.com/diario/1988/02/02/internacional/570754812_850215.html. También: https://elpais.com/diario/1988/02/04/internacional/570927605_850215.html	1988
1988	Terrorism/Guerrilla Warfare	0	0	Atentado con explosivos afecta torres de alta tensión	Diario El País	https://elpais.com/diario/1988/02/19/internacional/572223608_850215.html	1988
1988	Anti-government Demonstrations	0	0	Movilización por el día de la mujer en Santiago, Valparaíso, Concepción y Punta Arenas	Diario El País	https://elpais.com/diario/1988/03/10/internacional/573951609_850215.html	1988
1988	Riots	0	0	210 detenidos asociados a disturbios en la conmemoración del día de la Mujer	Diario El País	https://elpais.com/diario/1988/03/10/internacional/573951609_850215.html	1988
1988	Anti-government Demonstrations	0	0	Marcha del 1 de mayo	Diario El País	https://elpais.com/diario/1988/05/02/internacional/578527205_850215.html	1988
1988	Riots	0	0	Movilización de estudiantes termina con 7 heridos y 100 detenidos	Diario El País	https://elpais.com/diario/1988/05/12/internacional/579391226_850215.html	1988
1988	Terrorism/Guerrilla Warfare	1	2	Dos carabineos asesinados ante sendos ataques	Diario El País	https://elpais.com/diario/1988/05/22/internacional/580255215_850215.html	1988
1988	Assassinations	0	0	Atentado contra el Fiscal Militar Fernando Torres.	Diario El País	https://elpais.com/diario/1988/05/28/internacional/580773620_850215.html	1988
1988	Anti-government Demonstrations	0	0	Movilización de periodistas por la libertad de prensa	Diario El País	https://elpais.com/diario/1988/06/09/internacional/581810410_850215.html	1988
1988	Riots	0	0	130 detenidos en una movilización convocada por la CNT	Diario El País	https://elpais.com/diario/1988/07/02/internacional/583797607_850215.html	1988
1988	Anti-government Demonstrations	0	0	Marcha por el Hambre	Diario El País	https://elpais.com/diario/1988/07/13/internacional/584748014_850215.html	1988
1988	Riots	0	0	Incidentes en la Marcha por el Hambre terminan con un herido	Diario El País	https://elpais.com/diario/1988/07/13/internacional/584748014_850215.html	1988
1988	Purges	0	0	Persecución de oposición política. 2 dirigentes sindicales de la CNT son destarrados. Al mismo tiempo es apresado un dirigente juvenil de la DC por sus declaraciones en un debate de TV. Represalias administrativas y económicas contra quienes apoyaron el No	Diario El País	https://elpais.com/diario/1988/08/19/internacional/587944815_850215.html. También: https://elpais.com/diario/1988/10/28/internacional/593996405_850215.html	1988
1988	Anti-government Demonstrations	0	0	Movilización de 35 mil jóvenes por el No	Diario El País	https://elpais.com/diario/1988/08/22/internacional/588204009_850215.html	1988
1988	Anti-government Demonstrations	0	0	Huelga y marcha de trabajadores de los medios de comunicación	Diario El País	https://elpais.com/diario/1988/08/26/internacional/588549606_850215.html	1988
1988	Riots	1	3	3 muertos, 25 heridos y 1150 detenidos en disturbios asociados a la designación de Pinochet como candidato al Plebiscito	Diario El País	https://elpais.com/diario/1988/08/31/internacional/588981603_850215.html. También: https://elpais.com/diario/1988/09/01/opinion/589068006_850215.html. También: https://elpais.com/diario/1988/09/01/internacional/589068006_850215.html	1988
1988	Anti-government Demonstrations	0	0	Concentración por el No reunió a más de 300 mil personas en la Gran Fiesta por la Democracia	Diario El País	https://elpais.com/diario/1988/09/05/internacional/589413604_850215.html	1988
1988	Riots	0	0	Incidentes durante la conmemoracón de los 15 años de la muerte de Allende	Diario El País	https://elpais.com/diario/1988/09/12/internacional/590018409_850215.html	1988
1988	Riots	0	0	Pedradas a la comitivia de Pinochet durante un acto por el Sí en Cerro Navia	Diario El País	https://elpais.com/diario/1988/09/12/internacional/590018403_850215.html. También: https://elpais.com/diario/1988/09/13/internacional/590104802_850215.html	1988
1988	Riots	0	0	Disturbios en Santiago y Viña durante el apagón del 12 de septiembre. Al menos 2 heridos y más de 50 detenidos	Diario El País	https://elpais.com/diario/1988/09/18/internacional/590536810_850215.html	1988
1988	Anti-government Demonstrations	0	0	Marcha de La Alegría	Diario El País	https://elpais.com/diario/1988/09/23/internacional/590968822_850215.html	1988
1988	Anti-government Demonstrations	0	0	Cierre de Campaña por el No	Diario El País	https://elpais.com/diario/1988/10/02/internacional/591750007_850215.html	1988
1988	Riots	1	2	2 muertes en incidentes ocurridos en la celebración por el triunfo del No	Diario El País	https://elpais.com/diario/1988/10/08/internacional/592268407_850215.html	1988
1988	Terrorism/Guerrilla Warfare	1	1	Multiples ataques en Santiago, Curico y Traiguen. Saldo de 1 muerte y 2 heridos	Diario El País	https://elpais.com/diario/1988/10/23/internacional/593564422_850215.html	1988
1988	Terrorism/Guerrilla Warfare	1	1	Ataque al puesto froterizo de los Queñes deja 1 muerto y 1 herido	Diario El País	https://elpais.com/diario/1988/10/24/internacional/593650814_850215.html	1988
1988	Terrorism/Guerrilla Warfare	0	0	Ataque con explosivos a torres de alta tensión atribuido al FPMR al cumplirse un mes del plebiscito	Diario El País	https://elpais.com/diario/1988/11/07/internacional/594860423_850215.html	1988
1988	Anti-government Demonstrations	0	0	8000 personas en movilización de la CUT	Diario El País	https://elpais.com/diario/1988/11/07/internacional/594860423_850215.html	1988
1988	Riots	0	0	Disturbios en varios puntos de la capital a un mes del trinfo del plebiscito	Diario El País	https://elpais.com/diario/1988/11/07/internacional/594860423_850215.html	1988
1988	Terrorism/Guerrilla Warfare	0	0	Ataque al Mausoleo de la Famili de Pinochet	Diario El País	https://elpais.com/diario/1988/11/26/internacional/596502010_850215.html	1988
1988	Terrorism/Guerrilla Warfare	0	0	Múltiples atentados reivindicados por FPMR a lo largo del país	Diario El País	https://elpais.com/diario/1988/12/16/internacional/598230018_850215.html	1988
1988	Terrorism/Guerrilla Warfare	1	4	4 muertos y un herido en enfrentamientos de las fuerzas de seguridad con FPMR	Diario El País	https://elpais.com/diario/1988/12/22/internacional/598748405_850215.html	1988
1988	Purges	1	17	Ejecuciones y asesinatos sistemáticos de opositores a partir de el golpe de Estado de 11/9/73 (se incluyen desaparecidos)	Comisión Nacional de Verdad y Reconciliación.	Informe de la Comisión Nacional de Verdad y Reconciliación (Volumen II, Tomo 3). pp. 4	1991
1989	Purges	0	0	Detención de opositores políticos.Ej: 4 dirigientes del Partido Comunista detenidos y 20 personas detenidas en una movilización por los derechos humanos.	Diario El País	https://elpais.com/diario/1989/01/04/internacional/599871618_850215.html. También: https://elpais.com/diario/1989/07/02/internacional/615333615_850215.html	1989
1989	Riots	0	0	Incidentes relacionados con el aniversario de la Constitución	Diario El País	https://elpais.com/diario/1989/03/12/internacional/605660401_850215.html	1989
1989	Riots	0	0	3 heridos en incidentes ocurridos en una marcha por los derechos humanos	Diario El País	https://elpais.com/diario/1989/04/17/internacional/608767211_850215.html	1989
1989	General Strikes	0	0	Huelga General convocada por la CUT para la liberación de presos políticos	Diario El País	https://elpais.com/diario/1989/04/18/internacional/608853604_850215.html	1989
1989	Riots	1	1	Incidente sucedidos durante la Huelga General convocada por la CUT deja saldo de un muerto y 412 detenidos .	Diario El País	https://elpais.com/diario/1989/04/19/internacional/608940014_850215.html. También: https://elpais.com/diario/1989/04/21/internacional/609112825_850215.html	1989
1989	Terrorism/Guerrilla Warfare	0	0	Explosiones en los vagones del metro y torres de alta tensión durante la Huelga General convocada por la CUT	Diario El País	https://elpais.com/diario/1989/04/19/internacional/608940014_850215.html . También: https://elpais.com/diario/1989/04/20/internacional/609026421_850215.html. También: https://elpais.com/diario/1989/04/20/internacional/609026421_850215.html	1989
1989	Terrorism/Guerrilla Warfare	1	1	Asesinato del ex oficial de la Fuerza Aérea Roberto Fuentes Morrison	Diario El País	https://elpais.com/diario/1989/06/10/internacional/613432817_850215.html	1989
1989	Anti-government Demonstrations	0	0	20 personas detenidas en una movilización por los derechos humanos.	Diario El País	https://elpais.com/diario/1989/07/02/internacional/615333615_850215.html	1989
1989	Terrorism/Guerrilla Warfare	1	2	2 muertos en atentados bomba en Santiago	Diario El País	https://elpais.com/diario/1989/08/22/internacional/619740016_850215.html	1989
1989	Riots	1	1	Asesinato de un dirigente del MIR por parte de grupos extremistas ( Frente Once de Septiembre y Comando Camisas Negras)	Diario El País	https://elpais.com/diario/1989/09/06/internacional/621036013_850215.html	1989
1989	Riots	0	0	3 heridos y 100 detenidos son el resultados de incidentes ocurridos en la conmemoración del Golpe de Estado	Diario El País	https://elpais.com/diario/1989/09/13/internacional/621640818_850215.html	1989
1989	Terrorism/Guerrilla Warfare	0	0	Ola de atentados con explosivos a bancos, torres de alta tensión y sedes de la campaña de Buchi	Diario El País	https://elpais.com/diario/1989/10/07/internacional/623718013_850215.html	1989
1989	Anti-government Demonstrations	0	0	Conmemoración del triunfo del No	Diario El País	https://elpais.com/diario/1989/10/07/internacional/623718013_850215.html	1989
1989	Riots	1	3	3 muertos y 210 detenidos en incidentes ocurridos durante la conmemoración del primer año del No	Diario El País	https://elpais.com/diario/1989/10/07/internacional/623718013_850215.html	1989
1989	Terrorism/Guerrilla Warfare	1	1	1 muerto y 2 heridos son el resultado de una serie de atentados reinvindicados por PRMR durante el cumpleaños de Pinochet	Diario El País	https://elpais.com/diario/1989/11/27/internacional/628124422_850215.html	1989
1989	Riots	0	0	2 heridos y una docena de heridos en incidentes ocurridos en el cierra de campaña de Hernán Buchi	Diario El País	https://elpais.com/diario/1989/12/13/internacional/629506819_850215.html	1989
1989	Riots	1	1	1 muerto y más de 500 detenidos en la celabración del triunfo de Alywin	Diario El País	https://elpais.com/diario/1989/12/17/internacional/629852403_850215.html	1989
1989	Terrorism/Guerrilla Warfare	0	0	Atentado explosivo en el Instituto Cultural Norteamericano-chileno	Diario El País	https://elpais.com/diario/1989/12/30/internacional/630975607_850215.html	1989
1989	Purges	1	20	Ejecuciones y asesinatos sistemáticos de opositores a partir de el golpe de Estado de 11/9/73 (se incluyen desaparecidos)	Comisión Nacional de Verdad y Reconciliación.	Informe de la Comisión Nacional de Verdad y Reconciliación (Volumen II, Tomo 3). pp. 4	1991
1990	Riots	0	0	Decenas de heridos en incidentes ocurridos a las afueras del Palacio de Justica tras protestas de familiares de presos políticos	Diario El País	https://elpais.com/diario/1990/04/04/internacional/639180018_850215.html	1990
1990	Terrorism/Guerrilla Warfare	0	0	Ataques con artefactos explosivos previo a la toma de posesión de Aylwin	Diario El País	https://elpais.com/diario/1990/03/11/internacional/637110010_850215.html	1990
1990	Assassinations	0	0	Atentado contra Leigh	Diario El País	https://elpais.com/diario/1990/03/22/internacional/638060420_850215.html	1990
1990	Purges	0	0	Persecución de la oposición política. Desafuero de diputado opositor por parte de un Tribunal Militar por ofender Pinochet y Merino	Diario El País	https://elpais.com/diario/1990/04/07/internacional/639439219_850215.html	1990
1990	Terrorism/Guerrilla Warfare	1	1	Asesinato del excoronel de Carabineros Luis Fontaine	Diario El País	https://elpais.com/diario/1990/05/11/internacional/642376817_850215.html	1990
1990	Terrorism/Guerrilla Warfare	1	1	1 muerto y 1 herido tras atentado con artefacto explosivo en la Tesorería Nacional	Diario El País	https://elpais.com/diario/1990/06/05/internacional/644536820_850215.html	1990
1990	Anti-government Demonstrations	0	0	Marcha de las organizaciones de derechos humanos solicitando la renuncia de Pinochet como jefe al mando del ejército	Diario El País	https://elpais.com/diario/1990/06/13/internacional/645228020_850215.html	1990
1990	Anti-government Demonstrations	0	0	Manifestación en Iquique durante el funeral colectivo de desaparecidos encontrados en Pisagua	Diario El País	https://elpais.com/diario/1990/06/18/internacional/645660018_850215.html	1990
1990	Anti-government Demonstrations	0	0	Manifestación durante la celebración de funerales múltiples en Valparaíso y Santiago	Diario El País	https://elpais.com/diario/1990/06/21/internacional/645919217_850215.html	1990
1990	Terrorism/Guerrilla Warfare	1	3	3 muertos en atententado contra un autobus de carabineros	Diario El País	https://elpais.com/diario/1990/08/12/internacional/650412016_850215.html	1990
1990	Riots	0	0	13 heridos y 90 detenidos en incidentes ocurridos durante la conmemoración del 11/9	Diario El País	https://elpais.com/diario/1990/09/13/internacional/653176823_850215.html	1990
1990	Purges	0	0	Persecución de la prensa. 18 periodistas son detenidos por orden de tribunales militares	Diario El País	https://elpais.com/diario/1990/09/29/internacional/654559217_850215.html	1990
1990	Terrorism/Guerrilla Warfare	0	0	Asalto de la Asociación Radiodifusora de Chile por parte del FPMR	Diario El País	https://elpais.com/diario/1990/10/25/internacional/656809232_850215.html	1990
1990	Terrorism/Guerrilla Warfare	1	1	Asesinato de ex-escolta de Pinochet, un sargento de la Dirección Nacional de Investigación del Ejército	Diario El País	https://elpais.com/diario/1990/10/27/internacional/656982025_850215.html	1990
1990	Terrorism/Guerrilla Warfare	1	5	5 muertes en enfrentamiento ocurrido entre carabineros y grupos extremistas (MAPU Lautaro).	Diario El País	https://elpais.com/diario/1990/11/16/internacional/658710012_850215.html. También: https://elpais.com/diario/1990/11/17/internacional/658796409_850215.html	1990
1990	Terrorism/Guerrilla Warfare	1	1	1 muerto en un atentado con carga explosiva en el Estadio Nacional	Diario El País	https://elpais.com/diario/1990/11/18/internacional/658882805_850215.html	1990
1990	Major Government Crises	0	0	Unidades del Ejército se acuartelan en todo el país	Diario El País	https://elpais.com/diario/1990/12/21/internacional/661734018_850215.html	1990
1991	Assassinations	1	1	Un comando del FPMR asesina al senador UDI Jaime Guzmán	Huneeus, C.	El régimen de Pinochet	2016
1991	Terrorism/Guerrilla Warfare	1	1	Asesinado en Rancagua un médico militar relacionado con torturas durante la dictadura	Diario El País	https://elpais.com/diario/1991/03/04/internacional/668041208_850215.html	1991
1991	Terrorism/Guerrilla Warfare	1	1	Ola de ataques a cuarteles de polícia deja saldo de 1 muerto y 10 heridos	Diario El País	https://elpais.com/diario/1991/03/18/internacional/669250814_850215.html	1991
1991	Terrorism/Guerrilla Warfare	0	0	Ataque con artefacto explosivo a base de la Armada en Valparaíso	Diario El País	https://elpais.com/diario/1991/04/05/internacional/670802407_850215.html	1991
1991	Terrorism/Guerrilla Warfare	1	1	1 muerto y 1 herido en el estallido de un artefacto explosivo en Viña del Mar	Diario El País	https://elpais.com/diario/1991/04/25/internacional/672530421_850215.html	1991
1991	Anti-government Demonstrations	0	0	Huelga de los trabajadores mineros en Chuquicamata	Diario El País	https://elpais.com/diario/1991/06/30/economia/678232810_850215.html	1991
1991	Terrorism/Guerrilla Warfare	0	0	Detonaciones de artefactos explosivos en zonas periférica en conmemoración del 11/9	Diario El País	https://elpais.com/diario/1991/09/12/internacional/684626407_850215.html	1991
1991	Riots	0	0	4 heridos y 64 detenidos en incidentes ocurridos durante la conmemoración del 11/9	Diario El País	https://elpais.com/diario/1991/09/12/internacional/684626407_850215.html	1991
1991	Purges	0	0	Persecución a la prensa. El Gobierno Chileno se querrella contra la revista Punto Final por publicación donde tilda de "sádico" a Pinochet. Es detenido el director de la revista Punto Final por orden de un tribunal militar	Diario El País	https://elpais.com/diario/1991/09/23/internacional/685576819_850215.html. También: https://elpais.com/diario/1991/11/01/internacional/688950005_850215.html	1991
1991	Anti-government Demonstrations	0	0	Tomas masivas de tierras agrícolas al sur del país por parte de la Comunidad Mapuche	Diario El País	https://elpais.com/diario/1991/11/02/sociedad/689036405_850215.html	1991
1991	Anti-government Demonstrations	0	0	Protesta a favor de los presos políticos de la dictadura	Diario El País	https://elpais.com/diario/1991/11/14/internacional/690073218_850215.html	1991
1991	Riots	0	0	Incidentes durante la protesta en favor de los presos políticos deja saldo de 278 detenidos	Diario El País	https://elpais.com/diario/1991/11/14/internacional/690073218_850215.html	1991
1992	Riots	0	0	Enfrentamientos entre carabineros y estudiantes en la víspera de la conmemoración del 11/9	Diario El País	https://elpais.com/diario/1992/09/11/internacional/716162414_850215.html	1992
1992	Terrorism/Guerrilla Warfare	1	4	4 muertes en un ataque de grupos extremistas a carabineros en las vísperas de una nueva conmemoración del 11/9	Diario El País	https://elpais.com/diario/1992/09/11/internacional/716162414_850215.html	1992
1992	Anti-government Demonstrations	0	0	Campamento La Esperanza, Peñalolen	Salazar, G	Movimientos Sociales en Chile	2012
1993	Terrorism/Guerrilla Warfare	0	0	Atentados con artefacto explosivos reinvindicados por el Frente Patriótico Manuel Rodríguez Autónomo	Diario El País	https://elpais.com/diario/1993/05/29/internacional/738626414_850215.html	1993
1993	Riots	0	0	Incidentes ocurridos en marcha convocada por el PC deja una treintene de detenidos	Diario El País	https://elpais.com/diario/1993/05/29/internacional/738626414_850215.html	1993
1993	Major Government Crises	0	0	Movimiento de miembros del ejército durante procesamiento de generales por fraude (caso pinocheques)	Diario El País	https://elpais.com/diario/1993/05/29/internacional/738626414_850215.html. También: https://elpais.com/diario/1993/05/30/internacional/738712814_850215.html	1993
1993	Riots	1	2	2 muertos ,52 heridos y 158 detenidos en disturbios ocurridos duranta la conmemoración del 11/9 en Santiago , Valparaíso y Concepción	Diario El País	https://elpais.com/diario/1993/09/12/internacional/747784801_850215.html. Tambien: https://elpais.com/diario/1993/09/13/internacional/747871203_850215.html	1993
1993	Terrorism/Guerrilla Warfare	1	8	8 muertos y 15 heridos como resultado del enfrentamiento entre fuerzas de seguridad y el grupo extremista Fuerzas Rebeldes y Populares Lautaro durante un asalto a un banco.	Diario El País	https://elpais.com/diario/1993/10/22/internacional/751244402_850215.html	1993
1994	Terrorism/Guerrilla Warfare	0	0	Atentados con explosivos afectas las líneas eléctricas y deje sin luz al centro de Santiago	Diario El País	https://elpais.com/diario/1994/09/12/internacional/779320804_850215.html	1994
1995	Riots	0	0	Incidentes entre maifestantes y carabineros posterior a la sentencia de la Corte Suprema por el caso Letelier	Diario El País	https://elpais.com/diario/1995/05/31/internacional/801871207_850215.html	1995
1995	Major Government Crises	0	0	Cerca de 1500 militares se manifiestan en los exteriores de Punta Peuco en favor del brigadier Espinoza (caso Letelier)	Diario El País	https://elpais.com/diario/1995/07/24/internacional/806536817_850215.html	1995
1995	Riots	1	1	1 muerto, 5 heridos y 169 detenciones en incidentes durante la conmemoración de 11/9	Diario El País	https://elpais.com/diario/1995/09/12/internacional/810856809_850215.html. También: https://elpais.com/diario/1995/09/13/internacional/810943209_850215.html	1995
1995	Anti-government Demonstrations	0	0	Manifestación convocada por la CUT contra la reforma laboral de Frei y a favor de la culminación de los juicios pendientes contra violación de derechos humanos.	Diario El País	https://elpais.com/diario/1995/11/11/internacional/816044419_850215.html	1995
1995	Riots	0	0	15 detenidos en incidentes ocurridos tras enfrentamientos de manifestantes y fuerzas de seguridad en un acto convocado por la CUT.	Diario El País	https://elpais.com/diario/1995/11/11/internacional/816044419_850215.html	1995
1996	Terrorism/Guerrilla Warfare	1	2	2 muertos y 1 herido en ataques a la Escuela de Gendarmería en Santiago	Diario El País	https://elpais.com/diario/1996/04/11/internacional/829173611_850215.html	1996
1996	Riots	0	0	50 heridos y 2 detenidos en disturbios ocurridos durante la conmemoraión del 11/9	Diario El País	https://elpais.com/diario/1996/09/13/internacional/842565619_850215.html	1996
1996	Purges	0	0	La presidenta del PC, Gladys Marín, es detenida por injuria a Pinochet	Diario El País	https://elpais.com/diario/1996/10/30/internacional/846630002_850215.html	1996
1997	Riots	0	0	6 heridos y 130 detenidos en disturbios ocurridos en la conmemoración del 11/9	Diario El País	https://elpais.com/diario/1997/09/12/internacional/874015220_850215.html. También: https://elpais.com/diario/1997/09/13/internacional/874101620_850215.html	1997
1997	Anti-government Demonstrations	0	0	Movilización por mejoras de las condiciones salariales convocadas por la CUT	Diario El País	https://elpais.com/diario/1997/11/25/internacional/880412414_850215.html	1997
1997	Riots	0	0	26 heridos y 120 detenidos en incidentes ocurridos en el cumpleaños número 82 de Pinochet	Diario El País	https://elpais.com/diario/1997/11/27/internacional/880585207_850215.html	1997
1998	Anti-government Demonstrations	0	0	Grupo de manifestantes se toman el Senado para protestar por la futura toma de posesión de Pinochet.	Diario El País	https://elpais.com/diario/1998/01/14/internacional/884732411_850215.html	1998
1998	Riots	0	0	Disturbios en la sede del parlamento durante el debate político sobre la figura de Pinochet	Diario El País	https://elpais.com/diario/1998/01/15/internacional/884818806_850215.html	1998
1998	Anti-government Demonstrations	0	0	Movilización en diferentes regiones en contra la juramentación de Pinochet como Senador Vitalicio	Diario El País	https://elpais.com/diario/1998/03/07/internacional/889225214_850215.html	1998
1998	Anti-government Demonstrations	0	0	Jornada de protesta contra la juramentación de Pinochet como senador Vitalicio .	Diario El País	https://elpais.com/diario/1998/03/09/internacional/889398024_850215.html	1998
1998	Riots	0	0	50 detenidos y 4 heridos en disturbios en Santiago en la jornada en donde Pinochet entrega el mando del ejército	Diario El País	https://elpais.com/diario/1998/03/11/internacional/889570801_850215.html. También: https://elpais.com/diario/1998/03/11/internacional/889570802_850215.html	1998
1998	Riots	0	0	Cerca de 500 detenidos y 30 heridos en disturbios en Santiago y Valparaíso durante la juramentación de Piñochet como Senador Vitalicio.	Diario El País	https://elpais.com/diario/1998/03/12/internacional/889657201_850215.html. También: https://elpais.com/diario/1998/03/13/internacional/889743610_850215.html	1998
1998	Riots	1	2	Disturbios en la conmemoración del 11/9 dejan saldo de 2 muertos, 180 detenidos y 51 heridos.	Diario El País	https://elpais.com/diario/1998/09/12/internacional/905551219_850215.html. También: https://elpais.com/diario/1998/09/13/internacional/905637613_850215.html	1998
1998	Anti-government Demonstrations	0	0	Movilización de profesores	Diario El País	https://elpais.com/diario/1998/10/08/economia/907797604_850215.html	1998
1998	Riots	0	0	Incidente tras conocerse el fallo adverso a Pinochet en la cámara de lores	Diario El País	https://elpais.com/diario/1998/11/26/internacional/912034823_850215.html	1998
1999	Purges	0	0	Persecución a la prensa y libertad de expresión .Un juez ordena el secuestro del libro "El libro negro de la justicia Chilena" de Alejandra Matus, quién abandona al país por temor a represalias. Dos editores (Editorial Planeta) son detenidos	Diario El País	https://elpais.com/diario/1999/04/21/internacional/924645621_850215.html. También: https://elpais.com/diario/1999/06/17/cultura/929570401_850215.html	1999
1999	Anti-government Demonstrations	0	0	Protesta nacional de estudiantes universitarios	Diario El País	https://elpais.com/diario/1999/05/21/internacional/927237614_850215.html	1999
1999	Riots	1	1	1 muerto y 402 detenidos en incientes ocurridos durante la protesta nacional de estudiantes universitarios	Diario El País	https://elpais.com/diario/1999/05/21/internacional/927237614_850215.html	1999
1999	Riots	0	0	Incidentes entre manifestantes y carbineros a las afueras del Congreso Nacional en Valparaíso	Diario El País	https://elpais.com/diario/1999/05/22/internacional/927324025_850215.html	1999
1999	Riots	0	0	Carabineros con quemaduras graves tras agresión con bomba molotov y 70 estudiantes detenidos	Diario El País	https://elpais.com/diario/1999/09/04/internacional/936396016_850215.html. También: https://elpais.com/diario/1999/09/11/internacional/937000814_850215.html	1999
1999	Riots	1	2	Incidentes en la conmemoración del 11/9 deja 2 muertos, 30 heridos y 100 detenidos	Diario El País	https://elpais.com/diario/1999/09/13/internacional/937173614_850215.html	1999
1999	Anti-government Demonstrations	0	0	Multitudinaria marcha para celebrar un año de la orden de captura contra Pinochet	Diario El País	https://elpais.com/diario/1999/10/17/internacional/940111206_850215.html	1999
1999	Riots	0	0	Incidentes ocurridos en la embajada de España y Reino Unido deja un saldo de 61 detenidos	Diario El País	https://elpais.com/diario/1999/10/18/internacional/940197607_850215.html	1999
1999	Terrorism/Guerrilla Warfare	0	0	Oleada de ataques a empresas e instituciones españolas en Chile	Diario El País	https://elpais.com/diario/1999/10/21/internacional/940456808_850215.html	1999
1999	Anti-government Demonstrations	0	0	Toma de canchas deportivas de Peñalolen	Salazar, G	Movimientos Sociales en Chile	2012
2000	Anti-government Demonstrations	0	0	Múltipples movilización de los familiares de detenidos desaparecidos	Diario El País	https://elpais.com/diario/2000/01/24/internacional/948668418_850215.html	2000
2000	Anti-government Demonstrations	0	0	Masiva concentración frente a la Moneda pide juicio contra Pinochet	Diario El País	https://elpais.com/diario/2000/03/05/internacional/952210802_850215.html	2000
2000	Anti-government Demonstrations	0	0	Familiares de detenidos desaparecidos se manifistan frente a la moneda después de la ratificación del desaforo de Pinochet	Diario El País	https://elpais.com/diario/2000/08/09/internacional/965772004_850215.html	2000
2000	Riots	0	0	10 heridos y 201 detenidos en incidentes ocurridos en actos conmemorativos al 11/9	Diario El País	https://elpais.com/diario/2000/09/13/internacional/968796011_850215.html	2000
2001	Riots	0	0	Desórdenes violentos en una convocatoria de la CUT en Valparaíso .	Encuesta CEP	Estudio Nacional de Opinión Pública N° 41	2001
2001	Riots	0	0	Enfrentamiento de indígenas y fuerzas de seguridad en Temuco y Victoria.	Encuesta CEP	Estudio Nacional de Opinión Pública N° 41	2001
2001	Anti-government Demonstrations	0	0	3 días de manifestaciones estudiantiles en todo el país .	Encuesta CEP	Estudio Nacional de Opinión Pública N° 41	2001
2001	Riots	0	0	Toma de la embajada de España.	Diario El País	https://elpais.com/diario/2001/07/14/internacional/995061618_850215.html	2001
2001	Riots	1	1	Una muerte en los disturbios del 4 de septiembre del 2001.	Radio Cooperativa	https://www.cooperativa.cl/noticias/pais/un-muerto-durante-protestas-nocturnas-por-el-dia-de-la-unidad-nacional/2001-09-04/004400.html	2001
2002	Riots	0	0	Incidentes en la sede del parlamento durante la sesión donde se formalizaba la renuncia de Pinochet al cargo de senador vitalicio.	Diario El País	https://elpais.com/diario/2002/07/11/internacional/1026338412_850215.html	2002
2002	Riots	0	0	505 detenidos en disturbios ocurridos durante la conmemoración del 11/9	Diario El País	https://elpais.com/diario/2002/09/13/internacional/1031868015_850215.html	2002
2002	Terrorism/Guerrilla Warfare	1	2	Muerte de Alex Lemun en enfrentamiento con carabineros durante una toma en Angol .	Mapuche Data Project. Conflict Data 1990-2016	http://mapuchedataproject.cl/datos-de-conflicto/	2017
2003	General Strikes	0	0	Huelga general convocada por la CUT a la cual se sumaron diferentes sectores.	Diario El País	https://elpais.com/diario/2003/08/14/internacional/1060812007_850215.html	2003
2003	Riots	0	0	Incidentes en la huelga general convocada por la CUT	Diario El País	https://elpais.com/diario/2003/08/14/internacional/1060812007_850215.html	2003
2004	Riots	0	0	Incidentes durante la conmemoración del 11/9 .	Diario El País	https://elpais.com/diario/2004/09/12/internacional/1094940017_850215.html	2004
2005	Anti-government Demonstrations	0	0	Marcha de conmemoración al 11/9 y en contra del proyecto de ley presentado por senadores de derecha donde se reducen la pena a los condenados por delitos durante la dictadura.	Diario El País	https://elpais.com/diario/2005/09/13/internacional/1126562417_850215.html	2005
2005	Riots	1	1	Incidentes ocurridos en la marcha del 11/9 deja salda de 1 muerto , 40 heridos y 120 detenidos	Diario El País	https://elpais.com/diario/2005/09/13/internacional/1126562417_850215.html	2005
2006	Riots	0	0	Incidentes durante manifestaciones del 1ero de mayo deja varios heridos y detenidos	Diario El País	https://elpais.com/diario/2006/05/02/economia/1146520803_850215.html	2006
2006	Anti-government Demonstrations	0	0	Huelga de hambre de mapuches, toma de centros universitarios y movilizaciones en Temuco por la aplicación de la "ley antiterrorista".	Diario El País	https://elpais.com/internacional/2006/05/08/actualidad/1147039201_850215.html. También: https://elpais.com/diario/2006/05/14/internacional/1147557607_850215.html	2006
2006	Riots	0	0	Incidentes durante la presentación del primer balance de Gobierno de Bachelet frente al Congreso.	Diario El País	https://elpais.com/internacional/2006/05/22/actualidad/1148248803_850215.html	2006
2006	Anti-government Demonstrations	0	0	"Revolución Pinguina". Más de 600 mil estudiantes se movilizan y se toman varios recintos educativos.	Diario El País	https://elpais.com/diario/2006/05/31/internacional/1149026408_850215.html. También: https://elpais.com/internacional/2006/05/31/actualidad/1149026401_850215.html . También: https://elpais.com/diario/2006/06/01/internacional/1149112814_850215.html	2006
2006	Riots	0	0	"Revolución Pinguina".Incidentes asociados a la huelga de estudiantes deja 730 detenidos y 28 heridos	Diario El País	https://elpais.com/diario/2006/05/31/internacional/1149026408_850215.html. También: https://elpais.com/internacional/2006/05/31/actualidad/1149026401_850215.html. También: https://elpais.com/diario/2006/06/01/internacional/1149112814_850215.html	2006
2006	Anti-government Demonstrations	0	0	"Revolución Pinguina". Estudiantes secundarios toman sede de la Unesco para solucitar apoyo a su causa	Diario El País	https://elpais.com/diario/2006/06/07/internacional/1149631211_850215.html	2006
2006	Anti-government Demonstrations	0	0	Cerca de 2000 estudiantes secundarios se movilizan contra el Consejo Asesor para la Eduación.	Diario El País	https://elpais.com/internacional/2006/08/23/actualidad/1156284005_850215.html	2006
2006	Riots	0	0	Disturbios asociados a la nueva movilización de estudiantes secundarios	Diario El País	https://elpais.com/internacional/2006/08/23/actualidad/1156284005_850215.html	2006
2006	Anti-government Demonstrations	0	0	Huelga de 25 días de los trabajadores de la mina La Escondida.	Diario El País	https://elpais.com/diario/2006/09/03/economia/1157234402_850215.html	2006
2006	Riots	0	0	Enfrentamientos entre carabineros y mineros durante la huelga de los trabajadores de la Escondida	Diario El País	https://elpais.com/diario/2006/09/03/economia/1157234402_850215.html	2006
2006	Anti-government Demonstrations	0	0	Movilización de habitantes de Chiloé.	Diario El País	https://elpais.com/diario/2006/09/03/domingo/1157255554_850215.html	2006
2006	Riots	0	0	Disturbios durante la conmemoración del 11/9 deja al menos 237 detenidos y 50 heridos	Diario El País	https://elpais.com/internacional/2006/09/11/actualidad/1157925604_850215.html. También: https://elpais.com/internacional/2006/09/13/actualidad/1158098401_850215.html	2006
2006	Riots	0	0	Incidentes ocurridos en Santiago tras la muerte de Pinochet dejan saldo de 100 detenidos y 43 heridos	Diario El País	https://elpais.com/internacional/2006/12/10/actualidad/1165705205_850215.html. También: https://elpais.com/diario/2006/12/12/internacional/1165878003_850215.html	2006
2006	Terrorism/Guerrilla Warfare	0	0	Atentado con artefacto explosivo a la Agencia Nacional de Inteligencia (ANI) adjudicado por un grupo Anarquista .	Asesoría Técnica Parlamentario.Biblioteca del Congreso Nacional de Chile	https://obtienearchivo.bcn.cl/obtienearchivo?id=repositorio/10221/27327/1/Atentados_mediante_artefactos_explosivos_en_Santiago_2006_2019__2_.pdf	2019
2007	Riots	0	0	Incidentes en el día del Joven combatiente deja saldo de 819 detenidos y al menos 38 personas heridas	Diario El País	https://elpais.com/sociedad/2007/03/30/actualidad/1175205603_850215.html. También: https://elpais.com/diario/2007/03/31/internacional/1175292013_850215.html	2007
2007	Anti-government Demonstrations	0	0	Paro de transportistas	Diario El País	https://elpais.com/diario/2007/03/31/internacional/1175292013_850215.html	2007
2007	Terrorism/Guerrilla Warfare	0	0	Explosión frente la embajada británica e israelí en la comuna de Las Condes.	Diario El País	https://elpais.com/internacional/2007/07/16/actualidad/1184536808_850215.html	2007
2007	Anti-government Demonstrations	0	0	Marchas convocadas por la CUT en más de 30 ciudades contra las políticas económicas "neoliberales" de Bachelet	Diario El País	https://elpais.com/internacional/2007/08/30/actualidad/1188424801_850215.html	2007
2007	Riots	0	0	Incidentes ocurridos en la marcha convocada por la CUT deja saldo de 750 detenidos y 50 heridos	Diario El País	https://elpais.com/internacional/2007/08/30/actualidad/1188424801_850215.html. También: https://elpais.com/diario/2007/08/31/internacional/1188511210_850215.html	2007
2007	Riots	1	1	Disturbios asocidos a la conmemoración del 11/9 dejan saldo de 1 muerto, 304 detenidos y 41 heridos	Diario El País	https://elpais.com/internacional/2007/09/13/actualidad/1189634406_850215.html	2007
2008	Anti-government Demonstrations	0	0	Grupo de manifestantes se encadena a una sede del Gobierno para protestar por los derechos mapuches	Diario El País	https://elpais.com/internacional/2008/01/29/actualidad/1201561201_850215.html	2008
2008	Riots	1	1	1 muerto, al menos 10 heridos y 232 detenidos en la conmemoración del "Joven Combatiente"	Diario El País	https://elpais.com/internacional/2008/03/31/actualidad/1206914401_850215.html	2008
2008	Terrorism/Guerrilla Warfare	0	0	Atentado con un artefacto explosivo en la sede de Aguas Andinas.	Diario El País	https://elpais.com/internacional/2008/04/07/actualidad/1207519212_850215.html	2008
2008	Anti-government Demonstrations	0	0	Movilización de estudiantes secundarios y Universitarios.	Diario El País	https://elpais.com/internacional/2008/05/21/actualidad/1211320803_850215.html	2008
2008	Anti-government Demonstrations	0	0	Protesta de estudiantes, trabajadores de la salud, profesores, funcionarios fiscales y mineros en Valparaíso con motivo a la rendición y cuenta anual de la presidenta Bachelet	Diario El País	https://elpais.com/internacional/2008/05/22/actualidad/1211407206_850215.html	2008
2008	Riots	0	0	Incidentes en la rendición de cuenta de Bachelet en el Congreso.	Diario El País	https://elpais.com/internacional/2008/05/22/actualidad/1211407206_850215.html	2008
2008	Anti-government Demonstrations	0	0	300 estudiantes son detenidos en una jornada de protestas realizada en diferentes ciudades del país por parte de estudiantes secundarios y universitarios.	Diario El País	https://elpais.com/internacional/2008/05/28/actualidad/1211925620_850215.html	2008
2008	Anti-government Demonstrations	0	0	Movilización de los estudiantes secundarios y universitarios por la reforma de educación y paro de profesores del sector público.	Diario El País	https://elpais.com/internacional/2008/06/05/actualidad/1212616809_850215.html	2008
2008	Riots	0	0	Incidentes ocurridos durante el paro de profesores públicos y estudiantes dejan un saldo de 40 detenidos a nivel nacional	Diario El País	https://elpais.com/internacional/2008/06/05/actualidad/1212616809_850215.html	2008
2008	Anti-government Demonstrations	0	0	160 detenidos en una jornada de protesta por le reforma a la educación.	Diario El País	https://elpais.com/internacional/2008/06/18/actualidad/1213740019_850215.html	2008
2008	Anti-government Demonstrations	0	0	Jornada de protestas de estudiantes en rechazo a la ley de educación.	Diario El País	https://elpais.com/internacional/2008/06/25/actualidad/1214344819_850215.html	2008
2008	General Strikes	0	0	Huelga general indefinida de trabajadores públicos.	Diario El País	https://elpais.com/internacional/2008/11/18/actualidad/1226962818_850215.html. También: https://elpais.com/internacional/2008/11/19/actualidad/1227049203_850215.html . También: https://elpais.com/internacional/2008/11/20/actualidad/1227135601_850215.html. También: https://elpais.com/internacional/2008/11/20/actualidad/1227135601_850215.html	2008
2009	Terrorism/Guerrilla Warfare	1	1	1 muerto al intentar instarlar un artefacto explosivo en una sede de la Escuela de Gendarmería . El mismo es adjudicado a un grupo anarquista.	Asesoría Técnica Parlamentario.Biblioteca del Congreso Nacional de Chile	https://obtienearchivo.bcn.cl/obtienearchivo?id=repositorio/10221/27327/1/Atentados_mediante_artefactos_explosivos_en_Santiago_2006_2019__2_.pdf	2019
2009	Terrorism/Guerrilla Warfare	0	0	Es hallado un artefacto explosivo en una sede de la farmacia Cruz Verde en Las Condes, el mismo es adjudicado a un grupo anarquista.	Asesoría Técnica Parlamentario.Biblioteca del Congreso Nacional de Chile	https://obtienearchivo.bcn.cl/obtienearchivo?id=repositorio/10221/27327/1/Atentados_mediante_artefactos_explosivos_en_Santiago_2006_2019__2_.pdf	2019
2009	Terrorism/Guerrilla Warfare	0	0	Dos artefactos estallan en las cercanías de sendos gimnasios en las Condes y Vitacura	Asesoría Técnica Parlamentario.Biblioteca del Congreso Nacional de Chile	https://obtienearchivo.bcn.cl/obtienearchivo?id=repositorio/10221/27327/1/Atentados_mediante_artefactos_explosivos_en_Santiago_2006_2019__2_.pdf	2019
2009	Terrorism/Guerrilla Warfare	0	0	Estalla un artefacto explosivo en las cercanías de una sede del BCI en el Hotel Marriott , Santiago.	Asesoría Técnica Parlamentario.Biblioteca del Congreso Nacional de Chile	https://obtienearchivo.bcn.cl/obtienearchivo?id=repositorio/10221/27327/1/Atentados_mediante_artefactos_explosivos_en_Santiago_2006_2019__2_.pdf	2019
2009	Terrorism/Guerrilla Warfare	0	0	Estalla un artefacto explosivo en sede del Banco BBVA en la Comuna de la Condes	Asesoría Técnica Parlamentario.Biblioteca del Congreso Nacional de Chile	https://obtienearchivo.bcn.cl/obtienearchivo?id=repositorio/10221/27327/1/Atentados_mediante_artefactos_explosivos_en_Santiago_2006_2019__2_.pdf	2019
2010	Anti-government Demonstrations	0	0	Movilizaciones convocadas por el Colegio de Profesores y ANEF . Se suman estudiantes universitarios que se movilizan en contra del incremento del boleto estudiantil y la falta de apoyo económicos para aquellos que han sido afectados por el sismo.	Diario El País	https://elpais.com/internacional/2010/05/28/actualidad/1274997601_850215.html	2010
2010	Anti-government Demonstrations	0	0	34 comuneros mapuches en huelga de hambre en protesta por la aplicación de la Ley antiterrorista	Diario El País	https://elpais.com/internacional/2010/09/15/actualidad/1284501601_850215.html	2010
2010	Terrorism/Guerrilla Warfare	0	0	Estalla un artefacto en una tienda Falabella en el centro de Santiago	Asesoría Técnica Parlamentario.Biblioteca del Congreso Nacional de Chile	https://obtienearchivo.bcn.cl/obtienearchivo?id=repositorio/10221/27327/1/Atentados_mediante_artefactos_explosivos_en_Santiago_2006_2019__2_.pdf	2019
2010	Terrorism/Guerrilla Warfare	0	0	Estalla un artefacto en una sede del Banco Estado en San Joaquín	Asesoría Técnica Parlamentario.Biblioteca del Congreso Nacional de Chile	https://obtienearchivo.bcn.cl/obtienearchivo?id=repositorio/10221/27327/1/Atentados_mediante_artefactos_explosivos_en_Santiago_2006_2019__2_.pdf	2019
2010	Terrorism/Guerrilla Warfare	0	0	Dos nuevos antentados con artefactos explosivos en Santiago.	Asesoría Técnica Parlamentario.Biblioteca del Congreso Nacional de Chile	https://obtienearchivo.bcn.cl/obtienearchivo?id=repositorio/10221/27327/1/Atentados_mediante_artefactos_explosivos_en_Santiago_2006_2019__2_.pdf	2019
2011	Anti-government Demonstrations	0	0	Tensión en Isla de Pascual.	Diario El País	https://elpais.com/internacional/2011/02/08/actualidad/1297119602_850215.html	2011
2011	Anti-government Demonstrations	0	0	Movilizaciones en distintas ciudades contra el proyecto Hidroaysén.	Diario El País	https://elpais.com/diario/2011/05/11/sociedad/1305064802_850215.html	2011
2011	Anti-government Demonstrations	0	0	Confech y Colegio de Profesores convocaron jornadas de protestas por lucro en la educación universitaria y costo de matrículas.	Diario El País	https://elpais.com/sociedad/2011/06/06/actualidad/1307311209_850215.html	2011
2011	Anti-government Demonstrations	0	0	Oleada de movilizaciones ciudadanas.	Diario El País	https://elpais.com/diario/2011/07/11/opinion/1310335205_850215.html	2011
2011	Anti-government Demonstrations	0	0	Jornada de protesta convocada por estudiantes secundarios y universitarios . Cacerolazo nocturno .	Diario El País	https://elpais.com/internacional/2011/08/04/actualidad/1312408809_850215.html	2011
2011	Riots	0	0	Enfrentamientos entre manifestantes y cuerpos de seguridad deja un saldo de 874 detenidos y más de 90 heridos en todo el país.	Diario El País	https://elpais.com/internacional/2011/08/04/actualidad/1312408809_850215.html. También: https://elpais.com/internacional/2011/08/05/actualidad/1312495208_850215.html	2011
2011	Anti-government Demonstrations	0	0	Trabajadores de las dos principales minas realiazan paros ilegales por reivindicaciones salariales.	Diario El País	https://elpais.com/internacional/2011/08/09/actualidad/1312840808_850215.html	2011
2011	Anti-government Demonstrations	0	0	Protesta coordinada por taxistas por el incremento en el precio de combustible	Diario El País	https://elpais.com/internacional/2011/08/09/actualidad/1312840808_850215.html	2011
2011	Anti-government Demonstrations	0	0	Nueva movilización de estudiantes secundarios y universitarios a nivel nacional. Un saldo total de 273 detenidos	Diario El País	https://elpais.com/internacional/2011/08/09/actualidad/1312840808_850215.html	2011
2011	Anti-government Demonstrations	0	0	"Marcha de los paraguas"	Diario El País	https://elpais.com/internacional/2011/08/18/actualidad/1313618412_850215.html	2011
2011	General Strikes	0	0	Huelga general a nivel nacional de 48 hrs convocada por la CUT, ANEF y estudiantes	Diario El País	https://elpais.com/internacional/2011/08/24/actualidad/1314136808_850215.html	2011
2011	Riots	1	1	1 muerto y 108 detenidos es el saldo de incidentes ocurridos durante la jornada de huelga general de 48 horas.	Diario El País	https://elpais.com/internacional/2011/08/24/actualidad/1314136808_850215.html. Tmabién: https://elpais.com/internacional/2011/08/25/actualidad/1314223205_850215.html	2011
2011	Anti-government Demonstrations	0	0	Nueva movilización de los estudiantes universitarios.	Diario El País	https://elpais.com/diario/2011/09/23/internacional/1316728807_850215.html	2011
2011	Anti-government Demonstrations	0	0	Protesta de estudiantes de la municipalidad de Providencia por cierre de los colegios tomados en la comuna.	Diario El País	https://elpais.com/internacional/2011/09/26/actualidad/1316988012_850215.html	2011
2011	Anti-government Demonstrations	0	0	Estudiantes de Concepción inician marcha de 8 días hacia Santiago por la educación	Diario El País	https://elpais.com/internacional/2011/09/26/actualidad/1316988012_850215.html	2011
2011	Riots	0	0	72 detenidos y 5 heridos en incidentes ocurridos durante una protesta estudiantil	Diario El País	https://elpais.com/internacional/2011/09/30/actualidad/1317343804_427390.html	2011
2011	Anti-government Demonstrations	0	0	Movilización estudiantil tras el quiebre de la mesa de negociación en diferentes ciudades del país	Diario El País	https://elpais.com/internacional/2011/10/06/actualidad/1317937244_255353.html	2011
2011	Riots	0	0	Disturbios ocurridos durante las movilizaciones de estudiantes tras el quiebre de la mesa de negociación deja saldo de aproximadamente 276 detenidos .	Diario El País	https://elpais.com/internacional/2011/10/06/actualidad/1317937244_255353.html	2011
2011	Anti-government Demonstrations	0	0	Paro nacional de 48 horas convocado por el movimiento estudiantil	Diario El País	https://elpais.com/internacional/2011/10/18/actualidad/1318964776_377747.html	2011
2011	Riots	0	0	Disturbios durante el paro convocado por el movimiento estudiantil deja saldo de 260 personas detenidas.	Diario El País	https://elpais.com/internacional/2011/10/19/actualidad/1319042083_758894.html. También: https://elpais.com/internacional/2011/10/18/actualidad/1318964776_377747.html	2011
2011	Riots	0	0	Disturbios en Providencia tras enfrentamiento entre cuerpos de seguridad y manifestantes en contra de acto en homenaje al exbrigadier Miguel Krassnoff.	Diario El País	https://elpais.com/internacional/2011/11/22/actualidad/1321946885_214330.html	2011
2011	Terrorism/Guerrilla Warfare	0	0	Ataque con artefactos explosivos a sucursales del Banco Santander y BBVA	Diario El País	https://elpais.com/politica/2013/11/16/actualidad/1384635037_796837.html	2013
2011	Terrorism/Guerrilla Warfare	0	0	Artefacto explosivo en Vitacura.	Asesoría Técnica Parlamentario.Biblioteca del Congreso Nacional de Chile	https://obtienearchivo.bcn.cl/obtienearchivo?id=repositorio/10221/27327/1/Atentados_mediante_artefactos_explosivos_en_Santiago_2006_2019__2_.pdf	2019
2011	Terrorism/Guerrilla Warfare	0	0	Bomba de ruido hace explosión frente edificio de Juzgados en Santiago Centro	Asesoría Técnica Parlamentario.Biblioteca del Congreso Nacional de Chile	https://obtienearchivo.bcn.cl/obtienearchivo?id=repositorio/10221/27327/1/Atentados_mediante_artefactos_explosivos_en_Santiago_2006_2019__2_.pdf	2019
2011	Terrorism/Guerrilla Warfare	0	0	Bomba de ruido estalla en la oficina del abogado denfesor del "Caso Bombas " Rodrigo Román	Asesoría Técnica Parlamentario.Biblioteca del Congreso Nacional de Chile	https://obtienearchivo.bcn.cl/obtienearchivo?id=repositorio/10221/27327/1/Atentados_mediante_artefactos_explosivos_en_Santiago_2006_2019__2_.pdf	2019
2011	Terrorism/Guerrilla Warfare	0	0	Artefacto estalla en las cercanías de Chilevisión	Asesoría Técnica Parlamentario.Biblioteca del Congreso Nacional de Chile	https://obtienearchivo.bcn.cl/obtienearchivo?id=repositorio/10221/27327/1/Atentados_mediante_artefactos_explosivos_en_Santiago_2006_2019__2_.pdf	2019
2011	Terrorism/Guerrilla Warfare	0	0	Atentado con artefacto explosivo en sede del Banco Santarder en Santiago.	Asesoría Técnica Parlamentario.Biblioteca del Congreso Nacional de Chile	https://obtienearchivo.bcn.cl/obtienearchivo?id=repositorio/10221/27327/1/Atentados_mediante_artefactos_explosivos_en_Santiago_2006_2019__2_.pdf	2019
2011	Terrorism/Guerrilla Warfare	0	0	Estalla artefacto explosivo en el Memorial de Jaime Guzmán en las Condes	Asesoría Técnica Parlamentario.Biblioteca del Congreso Nacional de Chile	https://obtienearchivo.bcn.cl/obtienearchivo?id=repositorio/10221/27327/1/Atentados_mediante_artefactos_explosivos_en_Santiago_2006_2019__2_.pdf	2019
2011	Terrorism/Guerrilla Warfare	0	0	Artefacto explosivo estalla en una automotora Kia en Vitacura	Asesoría Técnica Parlamentario.Biblioteca del Congreso Nacional de Chile	https://obtienearchivo.bcn.cl/obtienearchivo?id=repositorio/10221/27327/1/Atentados_mediante_artefactos_explosivos_en_Santiago_2006_2019__2_.pdf	2019
2011	Terrorism/Guerrilla Warfare	0	0	Artefacto explosivo estalla en sede de Copesa, Santiago	Asesoría Técnica Parlamentario.Biblioteca del Congreso Nacional de Chile	https://obtienearchivo.bcn.cl/obtienearchivo?id=repositorio/10221/27327/1/Atentados_mediante_artefactos_explosivos_en_Santiago_2006_2019__2_.pdf	2019
2011	Terrorism/Guerrilla Warfare	0	0	Artefacto explosivo estalla Agrosuper, Santiago Centro	Asesoría Técnica Parlamentario.Biblioteca del Congreso Nacional de Chile	https://obtienearchivo.bcn.cl/obtienearchivo?id=repositorio/10221/27327/1/Atentados_mediante_artefactos_explosivos_en_Santiago_2006_2019__2_.pdf	2019
2011	Terrorism/Guerrilla Warfare	0	0	Artefacto explosivo en sede de Fiscalía Militar de Estación Central	Asesoría Técnica Parlamentario.Biblioteca del Congreso Nacional de Chile	https://obtienearchivo.bcn.cl/obtienearchivo?id=repositorio/10221/27327/1/Atentados_mediante_artefactos_explosivos_en_Santiago_2006_2019__2_.pdf	2019
2011	Terrorism/Guerrilla Warfare	0	0	Artefacto explosivo en sede de Fiscalía Local en la Florida	Asesoría Técnica Parlamentario.Biblioteca del Congreso Nacional de Chile	https://obtienearchivo.bcn.cl/obtienearchivo?id=repositorio/10221/27327/1/Atentados_mediante_artefactos_explosivos_en_Santiago_2006_2019__2_.pdf	2019
2011	Terrorism/Guerrilla Warfare	0	0	Artefacto explosivo en sede de BCI en Macul	Asesoría Técnica Parlamentario.Biblioteca del Congreso Nacional de Chile	https://obtienearchivo.bcn.cl/obtienearchivo?id=repositorio/10221/27327/1/Atentados_mediante_artefactos_explosivos_en_Santiago_2006_2019__2_.pdf	2019
2012	Riots	0	0	Incidentes durante manifestación estudiantil deja saldo de 21 detenidos en enfrentamientos con carabineros en el centro de Santiago	Diario El País	https://elpais.com/sociedad/2012/01/22/actualidad/1327261667_387138.html	2012
2012	Anti-government Demonstrations	0	0	Manifestaciones en Aysen y Santiago por las condiciones de vida.	Diario El País	https://elpais.com/internacional/2012/03/06/actualidad/1331064254_115671.html	2012
2012	Riots	0	0	Enfrentamientos entre estudiantes y carabineros en las inmediaciones del Ministerio de Educación.	Diario El País	https://elpais.com/sociedad/2012/03/16/actualidad/1331919615_908866.html	2012
2012	Anti-government Demonstrations	0	0	Movilización de estudiantes en Santiago, Concepción, Temuco y Valparaíso en protesta por la reforma tributaria anunciada por el gobierno.	Diario El País	https://elpais.com/sociedad/2012/05/17/actualidad/1337279455_816103.html	2012
2012	Riots	0	0	Saldo de 2 heridos y 70 detenidos dejan distriburbios ocurridos durante la manifestación de estudiantes en contra de la reforma tributaria .	Diario El País	https://elpais.com/sociedad/2012/05/17/actualidad/1337279455_816103.html	2012
2012	Riots	0	0	Disturbios durante el homenaje a Pinochet en las cercanías del teatro Caupolican deja saldo de 22 heridos y 64 detenidos	Diario El País	https://elpais.com/internacional/2012/06/10/actualidad/1339342219_508856.html	2012
2012	Anti-government Demonstrations	0	0	Movilización convocada por estudiantes universitarios y secundarios.	Diario El País	https://elpais.com/internacional/2012/08/08/actualidad/1344458461_134980.html	2012
2012	Riots	0	0	Disturbios en marcha convocada por estudiantes secundarios y universitarios.	Diario El País	https://elpais.com/internacional/2012/08/08/actualidad/1344458461_134980.html	2012
2012	Anti-government Demonstrations	0	0	Marcha Nacional por la educación convocada por universitarios, secundarios, gremio de profesores y la CUT.	Diario El País	https://elpais.com/internacional/2012/08/29/actualidad/1346193931_225376.html	2012
2012	Riots	1	1	1 muerto , 70 detenidos y al menos 11 heridos en incidentes ocurridos en Santiago durante la conmemoración del 11/9	Diario El País	https://elpais.com/internacional/2012/09/12/actualidad/1347458247_030373.html	2012
2012	Terrorism/Guerrilla Warfare	0	0	Artefacto explosivo en dos Comisaría de Carabineros en Santiago	Asesoría Técnica Parlamentario.Biblioteca del Congreso Nacional de Chile	https://obtienearchivo.bcn.cl/obtienearchivo?id=repositorio/10221/27327/1/Atentados_mediante_artefactos_explosivos_en_Santiago_2006_2019__2_.pdf	2019
2012	Terrorism/Guerrilla Warfare	0	0	Artefacto explosivo en sede de Banco de Chile en la Florida	Asesoría Técnica Parlamentario.Biblioteca del Congreso Nacional de Chile	https://obtienearchivo.bcn.cl/obtienearchivo?id=repositorio/10221/27327/1/Atentados_mediante_artefactos_explosivos_en_Santiago_2006_2019__2_.pdf	2019
2013	Anti-government Demonstrations	0	0	Marcha por la educación convocada por la Confech	Diario El País	https://elpais.com/internacional/2013/04/13/actualidad/1365815591_316625.html	2013
2013	Anti-government Demonstrations	0	0	Movilización Nacional convocada por estudiantes , trabajadores portuarios y mineros. Más de 20 colegios permanecen tomados y 30 universidades movilizadas.	Diario El País	https://elpais.com/internacional/2013/06/27/actualidad/1372291510_034264.html	2013
2013	Riots	0	0	Incidentes en el centro de Santiago durante movilización de estudiantes deja saldo de 16 detenidos y decena de heridos	Diario El País	https://elpais.com/internacional/2013/06/27/actualidad/1372291510_034264.html	2013
2013	General Strikes	0	0	Jornada de Paro Nacional Convocado por la CUT, ANEF y la estudiantes .	Diario El País	https://elpais.com/internacional/2013/07/11/actualidad/1373569854_687953.html	2013
2013	Riots	0	0	Incidentes ocurridos durante la jornada de Paro nacional	Diario El País	https://elpais.com/internacional/2013/07/11/actualidad/1373569854_687953.html	2013
2013	Anti-government Demonstrations	0	0	Movilización pro aborto	Diario El País	https://elpais.com/sociedad/2013/07/29/actualidad/1375093636_917536.html	2013
2013	Riots	0	0	Actos vandálicos en la Catedral de Santiago tras una movilización pro aborto	Diario El País	https://elpais.com/sociedad/2013/07/29/actualidad/1375093636_917536.html	2013
2013	Anti-government Demonstrations	0	0	Marcha convocada por la organización Asamblea Nacional por los derechos humanos	Diario El País	https://elpais.com/internacional/2013/09/09/actualidad/1378680740_272948.html	2013
2013	Riots	0	0	Incidentes ocurridos durante la marcha convocada por la Asamblea Nacional de los derechos humanos .	Diario El País	https://elpais.com/internacional/2013/09/09/actualidad/1378680740_272948.html	2013
2013	Terrorism/Guerrilla Warfare	0	0	Artefacto explosivo en sede de Colun adjudicado por un grupo anarquista.	Asesoría Técnica Parlamentario.Biblioteca del Congreso Nacional de Chile	https://obtienearchivo.bcn.cl/obtienearchivo?id=repositorio/10221/27327/1/Atentados_mediante_artefactos_explosivos_en_Santiago_2006_2019__2_.pdf	2019
2013	Terrorism/Guerrilla Warfare	0	0	Atentado terrorista en el retén de Las Vizcachas.	Asesoría Técnica Parlamentario.Biblioteca del Congreso Nacional de Chile	https://obtienearchivo.bcn.cl/obtienearchivo?id=repositorio/10221/27327/1/Atentados_mediante_artefactos_explosivos_en_Santiago_2006_2019__2_.pdf	2019
2014	Anti-government Demonstrations	0	0	Movilización de los etudiantes por la educación en 7 ciudades del país	Diario El País	https://elpais.com/internacional/2014/05/09/actualidad/1399602749_137014.html	2014
2014	Riots	0	0	101 detenidos y al menos 20 heridos en incidentes ocurridos en el centro de Santiago durante una movilización estudiantil.	Diario El País	https://elpais.com/internacional/2014/05/09/actualidad/1399602749_137014.html	2014
2014	Terrorism/Guerrilla Warfare	0	0	Es encontrado un artefacto explosivo a las afueras de una Comisaría de Carabineros en Ñuñoa	Asesoría Técnica Parlamentario.Biblioteca del Congreso Nacional de Chile	https://obtienearchivo.bcn.cl/obtienearchivo?id=repositorio/10221/27327/1/Atentados_mediante_artefactos_explosivos_en_Santiago_2006_2019__2_.pdf	2019
2014	Terrorism/Guerrilla Warfare	0	0	Oleada de antentados con artefactos explosivos en las cercanías del Centro Social de Gendarmería en Santiago.	Asesoría Técnica Parlamentario.Biblioteca del Congreso Nacional de Chile	https://obtienearchivo.bcn.cl/obtienearchivo?id=repositorio/10221/27327/1/Atentados_mediante_artefactos_explosivos_en_Santiago_2006_2019__2_.pdf	2019
2014	Terrorism/Guerrilla Warfare	0	0	Artefacto explosivo afecta a vagón de Metro en la Estación Dominicos	Asesoría Técnica Parlamentario.Biblioteca del Congreso Nacional de Chile	https://obtienearchivo.bcn.cl/obtienearchivo?id=repositorio/10221/27327/1/Atentados_mediante_artefactos_explosivos_en_Santiago_2006_2019__2_.pdf	2019
2014	Terrorism/Guerrilla Warfare	0	0	Un artefacto explosivo estalla en el frontis de la iglesia Santa Ana y otro es encontrado en el Jardín Infantil en Santiago Centro	Asesoría Técnica Parlamentario.Biblioteca del Congreso Nacional de Chile	https://obtienearchivo.bcn.cl/obtienearchivo?id=repositorio/10221/27327/1/Atentados_mediante_artefactos_explosivos_en_Santiago_2006_2019__2_.pdf	2019
2014	Terrorism/Guerrilla Warfare	0	0	Ataques con artefactos explosivos en la Comisaría y sede del Ministerio de Salud en Santiago Centro y en la Comisaría de El Bosque.	Asesoría Técnica Parlamentario.Biblioteca del Congreso Nacional de Chile	https://obtienearchivo.bcn.cl/obtienearchivo?id=repositorio/10221/27327/1/Atentados_mediante_artefactos_explosivos_en_Santiago_2006_2019__2_.pdf	2019
2014	Terrorism/Guerrilla Warfare	0	0	Atentado con artefacto explosivo en centro comercial de Escuela Militar deja saldo de 14 heridos	Asesoría Técnica Parlamentario.Biblioteca del Congreso Nacional de Chile	https://obtienearchivo.bcn.cl/obtienearchivo?id=repositorio/10221/27327/1/Atentados_mediante_artefactos_explosivos_en_Santiago_2006_2019__2_.pdf. También:https://elpais.com/internacional/2014/09/08/actualidad/1410200882_606292.html	2019
2014	Terrorism/Guerrilla Warfare	1	1	Atentado terrorista con artefacto explosivo deja una víctima fatal en el barrio Yungay	Asesoría Técnica Parlamentario.Biblioteca del Congreso Nacional de Chile	https://obtienearchivo.bcn.cl/obtienearchivo?id=repositorio/10221/27327/1/Atentados_mediante_artefactos_explosivos_en_Santiago_2006_2019__2_.pdf	2019
2014	Anti-government Demonstrations	0	0	Movilización de estudiantes	Diario El País	https://elpais.com/internacional/2014/08/21/actualidad/1408642665_094239.html	2014
2015	Anti-government Demonstrations	0	0	Marcha convocada por estudiantes y profesores .	Diario El País	https://elpais.com/internacional/2015/04/16/actualidad/1429211916_911998.html	2015
2015	Anti-government Demonstrations	1	2	Movilización de estudiantes en diferentes ciudades del país por reforma en educación deja saldo de 2 muertes en Valparaíso	Diario El País	https://elpais.com/internacional/2015/05/15/actualidad/1431641455_056789.html	2015
2015	Anti-government Demonstrations	0	0	Nueva movilización de estudiante secundarios y universitarios	Diario El País	https://elpais.com/elpais/2015/05/28/album/1432849629_989429.html	2015
2015	Riots	0	0	Fuertes incidentes posterior a una manifestación por la educación	Diario El País	https://elpais.com/elpais/2015/05/28/album/1432849629_989429.html.	2015
2015	Anti-government Demonstrations	0	0	Huelga del registro Civil por mejoras en las condiciones laborales	Diario El País	https://elpais.com/internacional/2015/10/22/actualidad/1445535590_295707.html	2015
2016	Terrorism/Guerrilla Warfare	0	0	Artefacto incendiario quema a un bus de Transantiago en la comuna de la Florida y es reinvindicado por un grupo ecoextremista,	Asesoría Técnica Parlamentario.Biblioteca del Congreso Nacional de Chile	https://obtienearchivo.bcn.cl/obtienearchivo?id=repositorio/10221/27327/1/Atentados_mediante_artefactos_explosivos_en_Santiago_2006_2019__2_.pdf	2019
2016	Terrorism/Guerrilla Warfare	0	0	Artefacto explosivo es encontrado en la Facultad de Ciencias Físicas y Matemáticas de la Universidad de Chile. Es reinvindicado por grupo ecoextremista.	Asesoría Técnica Parlamentario.Biblioteca del Congreso Nacional de Chile	https://obtienearchivo.bcn.cl/obtienearchivo?id=repositorio/10221/27327/1/Atentados_mediante_artefactos_explosivos_en_Santiago_2006_2019__2_.pdf	2019
2016	Anti-government Demonstrations	0	0	Movilizaciones en Chiloé por insuficiencia en los apoyos del gobierno para hacer frente a la crisis de las mareas rojas.	Diario El País	https://elpais.com/internacional/2016/05/11/actualidad/1463003849_442614.html	2016
2016	Anti-government Demonstrations	0	0	Manifestaciones de la sociedad civil a raíz del crimen contra Nabila Rifo.	Diario El País	https://elpais.com/internacional/2016/05/18/america/1463586007_249841.html	2016
2016	Riots	1	1	Un fallecido en disturbios durante la rendición de cuenta de la Presidente.	Diario El País	https://elpais.com/internacional/2016/05/21/america/1463855164_440671.html	2016
2016	Anti-government Demonstrations	0	0	19 estudiantes detenidos tras irrumpir a la fuerza en el palacio de la Moneda para manifestarse contra la reforma educativa.	Diario El País	https://elpais.com/elpais/2016/05/25/videos/1464170242_054414.html	2016
2016	Anti-government Demonstrations	0	0	Movilización de estudiantes por la reforma educativa	Diario El País	https://elpais.com/internacional/2016/06/10/america/1465587200_976680.html	2016
2016	Riots	0	0	Grupo de manifestantes irrumpen en la Iglesia de la Gratitud Nacional y causan daño materiales.	Diario El País	https://elpais.com/internacional/2016/06/10/america/1465587200_976680.html	2016
2016	Anti-government Demonstrations	0	0	En más de 40 ciudades se manifiestan cerca de 1 millón de personas bajo la consigna "No + AFP"	Diario El País	https://elpais.com/internacional/2016/07/26/america/1469555773_400978.html	2016
2016	Anti-government Demonstrations	0	0	Nueva movilización por el sistema de pensiones en más de 50 ciudades.	Diario El País	https://elpais.com/internacional/2016/08/22/america/1471832934_728306.html	2016
2016	Anti-government Demonstrations	0	0	Movilización de familiares de víctimas de la dictadura tras la disculpa pública dada por grupo de detenidos en Punta Peuco.	Diario El País	https://elpais.com/internacional/2016/12/23/actualidad/1482520811_865054.html	2016
2016	Terrorism/Guerrilla Warfare	0	0	Grupo encapuchado ataca y quema una iglesia en Padre de las Casas (Araucanía)	Diario El País	https://elpais.com/internacional/2017/10/05/actualidad/1507168959_261982.html	2017
2017	Terrorism/Guerrilla Warfare	0	0	Ataque con artefacto explosivo a la viviensa del presidente del Directorio de Codelco (Oscar Landerretche) reinvindicado por grupo eco-terrorista.	Asesoría Técnica Parlamentario.Biblioteca del Congreso Nacional de Chile	https://obtienearchivo.bcn.cl/obtienearchivo?id=repositorio/10221/27327/1/Atentados_mediante_artefactos_explosivos_en_Santiago_2006_2019__2_.pdf	2019
2017	Riots	0	0	Incidentes a la llegada del Bus de la Organización "Hazte Oír" a Santiago deja saldo de al menos 7 detenidos	Diario El País	https://elpais.com/internacional/2017/07/11/actualidad/1499769659_985804.html	2017
2017	Anti-government Demonstrations	0	0	Taxistas bloquean el trayecto hacia el aeropuerto en manifestación contra Uber y Cabify	Diario El País	https://elpais.com/internacional/2017/09/05/actualidad/1504564242_705969.html	2017
2017	Assassinations	0	0	El candidato Fulvio Rossi es apuñalado durante la campaña.	Diario El País	https://elpais.com/internacional/2017/11/15/mexico/1510778154_144654.html	2017
2018	Terrorism/Guerrilla Warfare	0	0	Artefacto explosivo en sede de la Universidad Católica Raúl Silva Henrique es reinvindicado por grupo ecoterrorista.	Asesoría Técnica Parlamentario.Biblioteca del Congreso Nacional de Chile	https://obtienearchivo.bcn.cl/obtienearchivo?id=repositorio/10221/27327/1/Atentados_mediante_artefactos_explosivos_en_Santiago_2006_2019__2_.pdf	2019
2018	Terrorism/Guerrilla Warfare	0	0	Artefacto explosivo en sede de la Facultad de Agronomía de la Universidad de Chile. El mismo es reinvindicado por grupo ecoterrorista.	Asesoría Técnica Parlamentario.Biblioteca del Congreso Nacional de Chile	https://obtienearchivo.bcn.cl/obtienearchivo?id=repositorio/10221/27327/1/Atentados_mediante_artefactos_explosivos_en_Santiago_2006_2019__2_.pdf	2019
2018	Terrorism/Guerrilla Warfare	0	0	Ataques incendiarios y con artefactos explosivos a 5 iglesias en las comunas de Peñalolen, Estación Central y Recoleta.	Diario El País	https://elpais.com/internacional/2018/01/12/actualidad/1515787437_107883.html	2018
2018	Riots	0	0	Incidentes ocurridos en la llamada Marcha de los Pobres durante la llegada del Papa	Diario El País	https://elpais.com/elpais/2018/01/16/album/1516094254_294217.html#foto_gal_6	2018
2018	Terrorism/Guerrilla Warfare	0	0	3 iglesias católicas y 1 evangélica son quemadas en Temuco durante la visita del Papa en Chile. Se incendian 3 helicópteros y se generan disturbios.	Diario El País	https://elpais.com/internacional/2018/01/17/actualidad/1516199101_562786.html	2018
2018	Anti-government Demonstrations	0	0	Ola feminista. Estudiantes de alrededor de 15 universidades de diferentes ciudades se toman facultades e instituciones.	Diario El País	https://elpais.com/internacional/2018/05/16/america/1526477379_243906.html	2018
2018	Anti-government Demonstrations	0	0	Confech y estudiantes secundarios convocan Marcha Feminista. La misma se realiza de forma masiva en las ciudades de Antofagasta, Santiago, Valdivia, Concepción y Temuco	Diario El País	https://elpais.com/internacional/2018/05/16/america/1526477379_243906.html	2018
2018	Riots	0	0	Incidentes ocurridos durante la Marcha Feminista	Diario El País	https://elpais.com/internacional/2018/05/17/america/1526508857_241171.html	2018
2018	Anti-government Demonstrations	0	0	Ola feminista. Marcha por el aborto libre	Diario El País	https://elpais.com/internacional/2018/07/26/america/1532628186_923253.html	2018
2018	Riots	0	0	Disturbios durante la manifestación por el aborto deja saldo de 3 manifestantes heridas por arma blanca	Diario El País	https://elpais.com/internacional/2018/07/26/america/1532628186_923253.html	2018
2018	Riots	0	0	Se registrariron enfrentamientos entre manifestantes y fuerzas de seguridad en la Araucanía y Santiago tras conocerse la muerte de Camilo Catrillanca.	Diario El País	https://elpais.com/internacional/2018/11/15/america/1542311378_426681.html	2018
2019	Terrorism/Guerrilla Warfare	0	0	Artefacto explosivo estalla en una parada de Transantiago en Santiago Centro. Es reinvindicado por grupo ecoterrorista.	Asesoría Técnica Parlamentario.Biblioteca del Congreso Nacional de Chile	https://obtienearchivo.bcn.cl/obtienearchivo?id=repositorio/10221/27327/1/Atentados_mediante_artefactos_explosivos_en_Santiago_2006_2019__2_.pdf	2019
2019	Terrorism/Guerrilla Warfare	0	0	Atentado con artefactos explosivos en Santiago	Diario El País	https://elpais.com/internacional/2019/07/26/america/1564111504_488773.html. También: https://elpais.com/internacional/2019/07/30/america/1564441022_646488.html	2019
2019	Anti-government Demonstrations	0	0	Masiva movilización por el día de la Mujer a nivel Nacional	El Mostrador	https://www.elmostrador.cl/destacado/2019/03/08/desbordante-movilizacion-feminista-concentra-a-varios-cientos-de-miles-de-personas-en-santiago-y-regiones/	2019
2019	Major Government Crises	0	0	Gobierno declara Estado de Emergencia por las revueltas contra el aumento del precio del transporte	Diario El País	https://elpais.com/internacional/2019/10/18/america/1571403677_862701.html	2019
2019	Anti-government Demonstrations	0	0	Evasión masiva del pago del metro por parte de estudiantes secundarios	Diario El País	https://elpais.com/internacional/2019/10/18/america/1571403677_862701.html	2019
2019	Riots	0	0	Incidentes durante las protestas de estudiantes secundarios. Daños a instalaciones del metro, unidades de transporte, monumentos públicos , supermercados y bancos	Diario El País	https://elpais.com/internacional/2019/10/18/america/1571403677_862701.html	2019
2019	Terrorism/Guerrilla Warfare	0	0	Quema de varias estaciones del metro y de la sede de la Compañía Enel.	Diario El País	https://elpais.com/internacional/2019/10/18/america/1571403677_862701.html	2019
2019	Anti-government Demonstrations	0	0	Movilizaciones masivas en Santiago contra del aumento en el transporte público	Diario El País	https://elpais.com/internacional/2019/10/18/america/1571403677_862701.html. Tambie´n: https://elpais.com/internacional/2019/10/19/actualidad/1571506476_320721.html	2019
2019	Riots	0	0	Oleada de saqueos y de disturbios a lo largo del país. Saldo de 308 de civiles detenidos, 156 carabineros detenidos y al menos una docena de civiles heridos	Diario El País	https://elpais.com/internacional/2019/10/18/america/1571403677_862701.html. Tambie´n: https://elpais.com/internacional/2019/10/19/actualidad/1571506476_320721.html	2019
2019	Riots	1	27	67 días de disturbios	Subsecretaría de Derechos Humanos. Ministerio de Justicia	https://ddhh.minjusticia.gob.cl/informacion-sobre-la-situacion-del-pais-desde-el-19-de-octubre	2020
2019	Major Government Crises	0	0	Se declara Toque de Queda	Diario El País	https://elpais.com/internacional/2019/10/18/america/1571403677_862701.html. Tambie´n: https://elpais.com/internacional/2019/10/19/actualidad/1571506476_320721.html	2019
2019	General Strikes	0	0	Sindicatos convocan Huelga General de 48 hrs durante la primera semana del estallido social. Entre los convocantes está la CUT, mineros de Las Escondida y organizaciones agrupadas en la "Unidad Social". Ese mismo día se generan manifestaciones multitudinarias en diferentes ciudades del país.	Diario El País	https://elpais.com/internacional/2019/10/21/america/1571686744_532011.html. También: https://elpais.com/internacional/2019/10/22/actualidad/1571768315_592738.html. También: https://elpais.com/internacional/2019/10/24/actualidad/1571937300_504889.html	2019
2019	Anti-government Demonstrations	0	0	Ola de manifestaciones. Más de 96 marchas a nivel nacional en 48 horas	Diario El País	https://elpais.com/internacional/2019/10/23/america/1571853243_392906.html	2019
2019	Anti-government Demonstrations	0	0	Convocatoria "La Marcha más grande de Chile" moviliza a más de 1,2 millones de personas sólo en Santiago, convirtiéndose en la marcha más grande desde el regreso a la democria	Diario El País	https://elpais.com/internacional/2019/10/25/america/1572033004_292219.html	2019
2019	General Strikes	0	0	Jornada de Paro Nacional convocado por múltilples agrupaciones sociales y sindicatos	Diario El País	https://elpais.com/internacional/2019/11/13/actualidad/1573665448_105585.html	2019
2019	General Strikes	0	0	Unidad Social convoca a huelga general	Diario El País	https://elpais.com/internacional/2019/11/27/america/1574884430_488972.html	2019

## Sheet: Observed_Political_Instability 
Year	Anti-government Demonstrations	General Strikes	Purges	Assassinations	Riots	Terrorism/Guerrilla Warfare	Revolutions	Major Government Crises
1938	0	1	0	0	0	2	0	0
1939	0	0	0	0	0	0	1	0
1940	0	0	0	0	0	0	0	0
1941	0	0	0	0	0	0	0	0
1942	0	0	0	0	0	0	0	0
1943	0	0	0	0	0	0	0	0
1944	0	0	0	0	0	0	0	0
1945	1	0	0	0	0	0	0	0
1946	4	3	1	0	1	0	0	0
1947	3	1	1	0	4	0	0	0
1948	0	0	1	0	1	0	0	1
1949	5	0	1	0	3	1	0	0
1950	0	0	1	0	0	0	0	0
1951	0	0	1	0	0	0	0	0
1952	0	0	1	0	0	0	0	0
1953	0	0	1	0	0	0	0	0
1954	0	2	1	0	0	0	0	3
1955	0	0	1	0	0	0	0	0
1956	0	0	1	0	0	0	0	0
1957	6	0	1	0	9	0	0	0
1958	0	0	0	0	0	0	0	0
1959	1	0	0	0	1	0	0	0
1960	4	1	0	0	5	0	0	0
1961	2	0	0	0	1	0	0	0
1962	0	1	0	0	1	0	0	0
1963	2	0	0	0	1	0	0	0
1964	1	0	0	0	0	0	0	0
1965	1	0	0	0	0	0	0	0
1966	3	1	0	0	2	0	0	0
1967	2	1	0	0	1	0	0	0
1968	3	1	0	0	2	1	0	0
1969	0	0	0	0	2	2	0	1
1970	3	0	0	1	1	6	0	0
1971	5	0	0	2	8	9	0	0
1972	9	1	0	0	8	9	0	0
1973	8	1	4	4	9	14	2	2
1974	0	0	1	2	0	0	0	0
1975	0	0	1	1	0	0	0	0
1976	0	0	1	3	0	0	0	0
1977	2	0	4	1	0	0	0	0
1978	3	0	4	0	3	2	0	0
1979	3	1	2	0	0	1	0	0
1980	2	0	2	2	1	1	0	0
1981	2	0	2	1	2	2	0	0
1982	3	0	2	1	2	2	0	0
1983	8	9	3	1	15	4	0	0
1984	6	5	3	2	23	23	0	0
1985	8	3	2	0	12	20	0	0
1986	10	2	3	4	14	11	0	0
1987	10	1	3	1	12	4	0	0
1988	10	0	3	1	10	11	0	0
1989	2	1	2	0	8	6	0	0
1990	3	0	0	1	2	7	0	1
1991	3	0	1	1	2	5	0	0
1992	1	0	0	0	1	1	0	0
1993	0	0	0	0	2	2	0	1
1994	0	0	0	0	0	1	0	0
1995	1	0	0	0	3	0	0	1
1996	0	0	1	0	1	1	0	0
1997	1	0	0	0	2	0	0	0
1998	4	0	0	0	5	0	0	0
1999	3	0	1	0	5	1	0	0
2000	3	0	0	0	1	0	0	0
2001	1	0	0	0	4	0	0	0
2002	0	0	0	0	2	1	0	0
2003	0	1	0	0	1	0	0	0
2004	0	0	0	0	1	0	0	0
2005	1	0	0	0	1	0	0	0
2006	6	0	0	0	7	1	0	0
2007	2	0	0	0	3	1	0	0
2008	7	1	0	0	3	1	0	0
2009	0	0	0	0	0	5	0	0
2010	2	0	0	0	0	3	0	0
2011	14	1	0	0	6	13	0	0
2012	4	0	0	0	6	2	0	0
2013	4	0	0	0	4	2	0	0
2014	2	0	0	0	1	7	0	0
2015	4	0	0	0	1	0	0	0
2016	7	0	0	0	2	3	0	0
2017	1	0	0	1	1	1	0	0
2018	3	0	0	0	4	4	0	0
2019	5	3	0	0	69	3	0	2
average annual occurrence per historical period	Anti-government Demonstrations	General Strikes	Purges	Assassinations	Riots	Terrorism/Guerrilla Warfare	Revolutions	Major Government Crises
(1938-1973)	1.75	0.388889	0.444444	0.194444	1.66667	1.22222	0.0833333	0.194444
(1973-1990)	4.23529	1.29412	2.23529	1.23529	6.11765	5.52941	0	0.0588235
(1991-2019)	2.72414	0.206897	0.103448	0.0689655	4.75862	2	0	0.137931
annual relative frequency by historical period
Year	Anti-government Demonstrations	General Strikes	Purges	Assassinations	Riots	Terrorism/Guerrilla Warfare	Revolutions	Major Government Crises	index_1	normalized_values		weighted by type of conflict	Year	Anti-government Demonstrations	General Strikes	Purges	Assassinations	Riots	Terrorism/Guerrilla Warfare	Revolutions	Major Government Crises	Index_2	Index_normalized_values
1938	0	2.57143	0	0	0	1.63636	0	0	4.20779	1.04789			1938	0	51.4286	0	0	0	163.636	0	0	215.065	1.03659
1939	0	0	0	0	0	0	12	0	12	1.13659		category (CNTS)	1939	0	0	0	0	0	0	1800	0	1800	1.30625
1940	0	0	0	0	0	0	0	0	0	1		https://www.cntsdata.com/domconflict	1940	0	0	0	0	0	0	0	0	0	1
1941	0	0	0	0	0	0	0	0	0	1			1941	0	0	0	0	0	0	0	0	0	1
1942	0	0	0	0	0	0	0	0	0	1			1942	0	0	0	0	0	0	0	0	0	1
1943	0	0	0	0	0	0	0	0	0	1			1943	0	0	0	0	0	0	0	0	0	1
1944	0	0	0	0	0	0	0	0	0	1			1944	0	0	0	0	0	0	0	0	0	1
1945	0.571429	0	0	0	0	0	0	0	0.571429	1.0065			1945	5.71429	0	0	0	0	0	0	0	5.71429	1.00097
1946	2.28571	7.71429	2.25	0	0.6	0	0	0	12.85	1.14626			1946	22.8571	154.286	45	0	15	0	0	0	237.143	1.04035
1947	1.71429	2.57143	2.25	0	2.4	0	0	0	8.93571	1.10171			1947	17.1429	51.4286	45	0	60	0	0	0	173.571	1.02953
1948	0	0	2.25	0	0.6	0	0	5.14286	7.99286	1.09098			1948	0	0	45	0	15	0	0	102.857	162.857	1.02771
1949	2.85714	0	2.25	0	1.8	0.818182	0	0	7.72532	1.08793			1949	28.5714	0	45	0	45	81.8182	0	0	200.39	1.03409
1950	0	0	2.25	0	0	0	0	0	2.25	1.02561			1950	0	0	45	0	0	0	0	0	45	1.00766
1951	0	0	2.25	0	0	0	0	0	2.25	1.02561			1951	0	0	45	0	0	0	0	0	45	1.00766
1952	0	0	2.25	0	0	0	0	0	2.25	1.02561			1952	0	0	45	0	0	0	0	0	45	1.00766
1953	0	0	2.25	0	0	0	0	0	2.25	1.02561			1953	0	0	45	0	0	0	0	0	45	1.00766
1954	0	5.14286	2.25	0	0	0	0	15.4286	22.8214	1.25976			1954	0	102.857	45	0	0	0	0	308.571	456.429	1.07766
1955	0	0	2.25	0	0	0	0	0	2.25	1.02561			1955	0	0	45	0	0	0	0	0	45	1.00766
1956	0	0	2.25	0	0	0	0	0	2.25	1.02561			1956	0	0	45	0	0	0	0	0	45	1.00766
1957	3.42857	0	2.25	0	5.4	0	0	0	11.0786	1.1261			1957	34.2857	0	45	0	135	0	0	0	214.286	1.03646
1958	0	0	0	0	0	0	0	0	0	1			1958	0	0	0	0	0	0	0	0	0	1
1959	0.571429	0	0	0	0.6	0	0	0	1.17143	1.01333			1959	5.71429	0	0	0	15	0	0	0	20.7143	1.00352
1960	2.28571	2.57143	0	0	3	0	0	0	7.85714	1.08943			1960	22.8571	51.4286	0	0	75	0	0	0	149.286	1.0254
1961	1.14286	0	0	0	0.6	0	0	0	1.74286	1.01984			1961	11.4286	0	0	0	15	0	0	0	26.4286	1.0045
1962	0	2.57143	0	0	0.6	0	0	0	3.17143	1.0361			1962	0	51.4286	0	0	15	0	0	0	66.4286	1.0113
1963	1.14286	0	0	0	0.6	0	0	0	1.74286	1.01984			1963	11.4286	0	0	0	15	0	0	0	26.4286	1.0045
1964	0.571429	0	0	0	0	0	0	0	0.571429	1.0065			1964	5.71429	0	0	0	0	0	0	0	5.71429	1.00097
1965	0.571429	0	0	0	0	0	0	0	0.571429	1.0065			1965	5.71429	0	0	0	0	0	0	0	5.71429	1.00097
1966	1.71429	2.57143	0	0	1.2	0	0	0	5.48571	1.06244			1966	17.1429	51.4286	0	0	30	0	0	0	98.5714	1.01677
1967	1.14286	2.57143	0	0	0.6	0	0	0	4.31429	1.04911			1967	11.4286	51.4286	0	0	15	0	0	0	77.8571	1.01325
1968	1.71429	2.57143	0	0	1.2	0.818182	0	0	6.3039	1.07175			1968	17.1429	51.4286	0	0	30	81.8182	0	0	180.39	1.03069
1969	0	0	0	0	1.2	1.63636	0	5.14286	7.97922	1.09082			1969	0	0	0	0	30	163.636	0	102.857	296.494	1.05044
1970	1.71429	0	0	5.14286	0.6	4.90909	0	0	12.3662	1.14076			1970	17.1429	0	0	128.571	15	490.909	0	0	651.623	1.11087
1971	2.85714	0	0	10.2857	4.8	7.36364	0	0	25.3065	1.28805			1971	28.5714	0	0	257.143	120	736.364	0	0	1142.08	1.19431
1972	5.14286	2.57143	0	0	4.8	7.36364	0	0	19.8779	1.22626			1972	51.4286	51.4286	0	0	120	736.364	0	0	959.221	1.1632
1973	4.57143	2.57143	9	20.5714	5.4	11.4545	24	10.2857	87.8545	2			1973	45.7143	51.4286	180	514.286	135	1145.45	3600	205.714	5877.6	2
1974	0	0	0.447368	1.61905	0	0	0	0	2.06642	1.02352			1974	0	0	8.94737	40.4762	0	0	0	0	49.4236	1.00841
1975	0	0	0.447368	0.809524	0	0	0	0	1.25689	1.01431			1975	0	0	8.94737	20.2381	0	0	0	0	29.1855	1.00497
1976	0	0	0.447368	2.42857	0	0	0	0	2.87594	1.03274			1976	0	0	8.94737	60.7143	0	0	0	0	69.6617	1.01185
1977	0.472222	0	1.78947	0.809524	0	0	0	0	3.07122	1.03496			1977	4.72222	0	35.7895	20.2381	0	0	0	0	60.7498	1.01034
1978	0.708333	0	1.78947	0	0.490385	0.361702	0	0	3.34989	1.03813			1978	7.08333	0	35.7895	0	12.2596	36.1702	0	0	91.3026	1.01553
1979	0.708333	0.772727	0.894737	0	0	0.180851	0	0	2.55665	1.0291			1979	7.08333	15.4545	17.8947	0	0	18.0851	0	0	58.5177	1.00996
1980	0.472222	0	0.894737	1.61905	0.163462	0.180851	0	0	3.33032	1.03791			1980	4.72222	0	17.8947	40.4762	4.08654	18.0851	0	0	85.2648	1.01451
1981	0.472222	0	0.894737	0.809524	0.326923	0.361702	0	0	2.86511	1.03261			1981	4.72222	0	17.8947	20.2381	8.17308	36.1702	0	0	87.1983	1.01484
1982	0.708333	0	0.894737	0.809524	0.326923	0.361702	0	0	3.10122	1.0353			1982	7.08333	0	17.8947	20.2381	8.17308	36.1702	0	0	89.5595	1.01524
1983	1.88889	6.95455	1.34211	0.809524	2.45192	0.723404	0	0	14.1704	1.16129			1983	18.8889	139.091	26.8421	20.2381	61.2981	72.3404	0	0	338.699	1.05763
1984	1.41667	3.86364	1.34211	1.61905	3.75962	4.15957	0	0	16.1606	1.18395			1984	14.1667	77.2727	26.8421	40.4762	93.9904	415.957	0	0	668.706	1.11377
1985	1.88889	2.31818	0.894737	0	1.96154	3.61702	0	0	10.6804	1.12157			1985	18.8889	46.3636	17.8947	0	49.0385	361.702	0	0	493.888	1.08403
1986	2.36111	1.54545	1.34211	3.2381	2.28846	1.98936	0	0	12.7646	1.14529			1986	23.6111	30.9091	26.8421	80.9524	57.2115	198.936	0	0	418.462	1.0712
1987	2.36111	0.772727	1.34211	0.809524	1.96154	0.723404	0	0	7.97041	1.09072			1987	23.6111	15.4545	26.8421	20.2381	49.0385	72.3404	0	0	207.525	1.03531
1988	2.36111	0	1.34211	0.809524	1.63462	1.98936	0	0	8.13672	1.09262			1988	23.6111	0	26.8421	20.2381	40.8654	198.936	0	0	310.493	1.05283
1989	0.472222	0.772727	0.894737	0	1.30769	1.08511	0	0	4.53249	1.05159			1989	4.72222	15.4545	17.8947	0	32.6923	108.511	0	0	179.274	1.0305
1990	0.708333	0	0	0.809524	0.326923	1.26596	0	17	20.1107	1.22891			1990	7.08333	0	0	20.2381	8.17308	126.596	0	340	502.09	1.08542
1991	1.10127	0	9.66667	14.5	0.42029	2.5	0	0	28.1882	1.32085			1991	11.0127	0	193.333	362.5	10.5072	250	0	0	827.353	1.14076
1992	0.367089	0	0	0	0.210145	0.5	0	0	1.07723	1.01226			1992	3.67089	0	0	0	5.25362	50	0	0	58.9245	1.01003
1993	0	0	0	0	0.42029	1	0	7.25	8.67029	1.09869			1993	0	0	0	0	10.5072	100	0	145	255.507	1.04347
1994	0	0	0	0	0	0.5	0	0	0.5	1.00569			1994	0	0	0	0	0	50	0	0	50	1.00851
1995	0.367089	0	0	0	0.630435	0	0	7.25	8.24752	1.09388			1995	3.67089	0	0	0	15.7609	0	0	145	164.432	1.02798
1996	0	0	9.66667	0	0.210145	0.5	0	0	10.3768	1.11811			1996	0	0	193.333	0	5.25362	50	0	0	248.587	1.04229
1997	0.367089	0	0	0	0.42029	0	0	0	0.787378	1.00896			1997	3.67089	0	0	0	10.5072	0	0	0	14.1781	1.00241
1998	1.46835	0	0	0	1.05072	0	0	0	2.51908	1.02867			1998	14.6835	0	0	0	26.2681	0	0	0	40.9517	1.00697
1999	1.10127	0	9.66667	0	1.05072	0.5	0	0	12.3187	1.14022			1999	11.0127	0	193.333	0	26.2681	50	0	0	280.614	1.04774
2000	1.10127	0	0	0	0.210145	0	0	0	1.31141	1.01493			2000	11.0127	0	0	0	5.25362	0	0	0	16.2663	1.00277
2001	0.367089	0	0	0	0.84058	0	0	0	1.20767	1.01375			2001	3.67089	0	0	0	21.0145	0	0	0	24.6854	1.0042
2002	0	0	0	0	0.42029	0.5	0	0	0.92029	1.01048			2002	0	0	0	0	10.5072	50	0	0	60.5072	1.01029
2003	0	4.83333	0	0	0.210145	0	0	0	5.04348	1.05741			2003	0	96.6667	0	0	5.25362	0	0	0	101.92	1.01734
2004	0	0	0	0	0.210145	0	0	0	0.210145	1.00239			2004	0	0	0	0	5.25362	0	0	0	5.25362	1.00089
2005	0.367089	0	0	0	0.210145	0	0	0	0.577234	1.00657			2005	3.67089	0	0	0	5.25362	0	0	0	8.92451	1.00152
2006	2.20253	0	0	0	1.47101	0.5	0	0	4.17355	1.04751			2006	22.0253	0	0	0	36.7754	50	0	0	108.801	1.01851
2007	0.734177	0	0	0	0.630435	0.5	0	0	1.86461	1.02122			2007	7.34177	0	0	0	15.7609	50	0	0	73.1026	1.01244
2008	2.56962	4.83333	0	0	0.630435	0.5	0	0	8.53339	1.09713			2008	25.6962	96.6667	0	0	15.7609	50	0	0	188.124	1.03201
2009	0	0	0	0	0	2.5	0	0	2.5	1.02846			2009	0	0	0	0	0	250	0	0	250	1.04253
2010	0.734177	0	0	0	0	1.5	0	0	2.23418	1.02543			2010	7.34177	0	0	0	0	150	0	0	157.342	1.02677
2011	5.13924	4.83333	0	0	1.26087	6.5	0	0	17.7334	1.20185			2011	51.3924	96.6667	0	0	31.5217	650	0	0	829.581	1.14114
2012	1.46835	0	0	0	1.26087	1	0	0	3.72922	1.04245			2012	14.6835	0	0	0	31.5217	100	0	0	146.205	1.02488
2013	1.46835	0	0	0	0.84058	1	0	0	3.30893	1.03766			2013	14.6835	0	0	0	21.0145	100	0	0	135.698	1.02309
2014	0.734177	0	0	0	0.210145	3.5	0	0	4.44432	1.05059			2014	7.34177	0	0	0	5.25362	350	0	0	362.595	1.06169
2015	1.46835	0	0	0	0.210145	0	0	0	1.6785	1.01911			2015	14.6835	0	0	0	5.25362	0	0	0	19.9372	1.00339
2016	2.56962	0	0	0	0.42029	1.5	0	0	4.48991	1.05111			2016	25.6962	0	0	0	10.5072	150	0	0	186.203	1.03168
2017	0.367089	0	0	14.5	0.210145	0.5	0	0	15.5772	1.17731			2017	3.67089	0	0	362.5	5.25362	50	0	0	421.425	1.0717
2018	1.10127	0	0	0	0.84058	2	0	0	3.94185	1.04487			2018	11.0127	0	0	0	21.0145	200	0	0	232.027	1.03948
2019	1.83544	14.5	0	0	14.5	1.5	0	14.5	46.8354	1.5331			2019	18.3544	290	0	0	362.5	150	0	290	1110.85	1.189
							Max		87.8545											Max		5877.6
							Min		0											Min		0

## Sheet: all_data
Years	SFD.pd	SFD.fd	MMP	EMP	PSI	PSI_normalized_value	index_1	index_2	e	epsilon	w	Urb	youth	Y/G	fd	Inv_CIM
1938	2	1.19625	1.08267	1.2235	1.5846	1.07034	1.04789	1.03659	1.17741	1.39701	1.65997	1	1.53191	1.6873	1.13078	1.43781
1939	1.94266	1.19403	1.05877	1.12069	1.41677	1	1.13659	1.30625	1.04479	1.5151	1.76967	1.00769	1.52187	1.58888	1.09662	1.47663
1940	1.89007	1.15538	1.07127	1.17289	1.45172	1.01465	1	1	1.10993	1.44637	1.71193	1.01487	1.51143	1.52925	1.01265	1.48634
1941	1.8807	1.21177	1.06489	1.22276	1.57785	1.06751	1	1	1.15066	1.36707	1.75446	1.03265	1.49684	1.47025	1.08756	1.53711
1942	1.83158	1.25305	1.05127	1.24937	1.64578	1.09598	1	1	1.1604	1.31661	1.82172	1.04729	1.47669	1.34858	1.10371	1.62509
1943	1.77817	1.28418	1.05547	1.33501	1.80949	1.16459	1	1	1.24781	1.2367	1.79846	1.06086	1.45596	1.32508	1.18012	1.59779
1944	1.72224	1.29664	1.06401	1.20546	1.66309	1.10324	1	1	1.13294	1.38854	1.75213	1.07339	1.4347	1.29653	1.22218	1.57292
1945	1.64865	1.27746	1.0337	1.22231	1.61407	1.08269	1.0065	1.00097	1.11428	1.32491	1.89818	1.08493	1.41296	1.22805	1.18295	1.5772
1946	1.50643	1.28573	1.04024	1.1783	1.57594	1.06671	1.14626	1.04035	1.08167	1.39489	1.85257	1.09578	1.39138	1.1343	1.23298	1.53301
1947	1.51753	1.32089	1.02901	1.10866	1.5069	1.03777	1.10171	1.02953	1	1.48883	1.89962	1.10544	1.3688	1.10891	1.2604	1.58206
1948	1.48589	1.21982	1.04699	1.33474	1.70465	1.12065	1.09098	1.02771	1.24836	1.23773	1.78885	1.11449	1.34645	1.06279	1.05358	1.60926
1949	1.43017	1.23091	1.03197	1.41669	1.79955	1.16042	1.08793	1.03409	1.30684	1.15577	1.84964	1.1227	1.32378	1.03841	1.09915	1.57233
1950	1.49349	1.37677	1.03661	1.30017	1.85558	1.18391	1.02561	1.00766	1.21374	1.26819	1.79337	1.12755	1.29538	1.06153	1.33184	1.62113
1951	1.46592	1.35871	1.04231	1.19364	1.69043	1.11469	1.02561	1.00766	1.12721	1.41201	1.71604	1.12807	1.25935	1.04409	1.30674	1.61145
1952	1.5164	1.43294	1.03075	1.28357	1.89584	1.20078	1.02561	1.00766	1.21386	1.30198	1.72654	1.12857	1.22486	1.04864	1.391	1.67147
1953	1.50605	1.58604	1.01187	1.1819	1.89679	1.20118	1.02561	1.00766	1.08645	1.39143	1.8589	1.17353	1.19786	1.02577	1.63879	1.69468
1954	1.44552	1.49871	1.04683	1.21848	1.91166	1.20741	1.25976	1.07766	1.16387	1.39331	1.70051	1.21663	1.17198	1.00783	1.53498	1.64124
1955	1.46879	1.50302	1.08014	1.19355	1.9377	1.21832	1.02561	1.00766	1.16894	1.46451	1.57387	1.25799	1.14713	1	1.50135	1.68649
1956	1.53327	1.43507	1.0523	1.27847	1.93065	1.21537	1.02561	1.00766	1.23857	1.33939	1.67209	1.28788	1.10536	1.03373	1.35675	1.71829
1957	1.48392	1.35221	1.03177	1.22055	1.70287	1.11991	1.1261	1.03646	1.1677	1.39275	1.74675	1.3163	1.06564	1.06532	1.30175	1.60286
1958	1.47033	1.32046	1.05276	1.58144	2.19841	1.32759	1	1	1.529	1.11101	1.68785	1.34334	1.07107	1.06102	1.25211	1.59152
1959	1.40398	1.22808	1.05452	1.59293	2.0629	1.27079	1.01333	1.00352	1.55265	1.11432	1.65378	1.36911	1.0347	1.06999	1.15285	1.49184
1960	1.33548	1.38282	1.04256	1.43983	2.07578	1.27619	1.08943	1.0254	1.40858	1.20888	1.68229	1.3937	1	1.03007	1.49404	1.45709
1961	1.34142	1.36816	1	1.60785	2.19979	1.32816	1.01984	1.0045	1.49923	1.05909	1.9325	1.40527	1.0015	1.04195	1.47309	1.44842
1962	1.36452	1.4362	1.00277	1.37993	1.98734	1.23913	1.0361	1.0113	1.29727	1.20572	1.93311	1.41625	1.00293	1.04245	1.57899	1.47857
1963	1.40803	1.40176	1.05514	1.52627	2.25745	1.35233	1.01984	1.0045	1.4969	1.15678	1.66985	1.42671	1.00429	1.09122	1.52106	1.46799
1964	1.47296	1.39814	1.08362	1.59641	2.41865	1.41989	1.0065	1.00097	1.58885	1.13607	1.56167	1.43666	1.00558	1.09122	1.43291	1.55083
1965	1.44702	1.32948	1.0529	1.37806	1.92902	1.21468	1.0065	1.00097	1.35139	1.25929	1.7074	1.44616	1.00682	1.11346	1.35765	1.48743
1966	1.42163	1.3413	1.08375	1.48231	2.15475	1.30929	1.06244	1.01677	1.46738	1.19445	1.63983	1.45866	1.04034	1.08642	1.37698	1.49191
1967	1.45673	1.30581	1.08293	1.32534	1.87416	1.19169	1.04911	1.01325	1.30249	1.30959	1.70798	1.47064	1.07249	1.10524	1.29045	1.5107
1968	1.45319	1.28751	1.12964	1.66128	2.41619	1.41886	1.07175	1.03069	1.6486	1.10258	1.58246	1.48214	1.10334	1.13948	1.29736	1.46099
1969	1.52388	1.25305	1.13763	1.65305	2.35644	1.39382	1.09082	1.05044	1.63653	1.10356	1.60782	1.4932	1.13299	1.1837	1.20415	1.48955
1970	1.69799	1.3695	1.16841	1.41869	2.27011	1.35763	1.14076	1.11087	1.43037	1.26169	1.55305	1.50382	1.16148	1.24283	1.32466	1.61372
1971	1.59427	1.61299	1.08002	1.49052	2.59658	1.49446	1.28805	1.19431	1.39612	1.12523	2	1.53298	1.19586	1.16589	1.7896	1.59636
1972	1.75787	2	1.19116	1.59106	3.7904	1.99479	1.22626	1.1632	1.57389	1.13183	1.62854	1.56115	1.22906	1.04447	2	2
1973	1.4309	1.51175	1.37465	1.67372	3.47822	1.86395	2	2	1.73864	1.14856	1.24414	1.58839	1.26114	1.05673	1.65442	1.54604
1974	1.59955	1.48722	1.46501	1.54713	3.37087	1.81897	1.02352	1.00841	1.63844	1.23646	1.1447	1.61473	1.29217	1.15136	1.53142	1.6229
1975	1.66992	1.30768	1.50638	1.6746	3.29872	1.78873	1.01431	1.00497	1.76407	1.16435	1.12944	1.64021	1.3222	1.26772	1.26031	1.5512
1976	1.44926	1.25874	1.45671	1.76598	3.23815	1.76334	1.03274	1.01185	1.80842	1.09519	1.2956	1.66817	1.40051	1.16008	1.26575	1.43034
1977	1.32094	1.22355	1.66944	1.76098	3.59706	1.91376	1.03496	1.01034	1.85369	1.12769	1.08653	1.69532	1.4766	1.12356	1.29494	1.31782
1978	1.36548	1.17251	1.61417	1.62119	3.0683	1.69216	1.03813	1.01553	1.68823	1.17608	1.22806	1.72172	1.55056	1.23841	1.24889	1.24569
1979	1.30679	1.06822	1.57006	1.48355	2.48818	1.44903	1.0291	1.00996	1.52276	1.23766	1.36958	1.74739	1.62247	1.20505	1.02914	1.21236
1980	1.1918	1.03426	1.63785	1.31544	2.2283	1.34011	1.03791	1.01451	1.35744	1.3854	1.34535	1.77236	1.69243	1.1338	1	1.14736
1981	1.12524	1.06785	1.55096	1.42188	2.35489	1.39317	1.03261	1.01484	1.419	1.24644	1.55398	1.7901	1.75796	1.09274	1.12743	1.10568
1982	1.17344	1.122	1.56856	1.65248	2.90824	1.62508	1.0353	1.01524	1.62229	1.09459	1.59291	1.80728	1.82139	1.16955	1.28989	1.09043
1983	1.46595	1.17653	1.7804	1.5825	3.31486	1.79549	1.16129	1.05763	1.62098	1.17649	1.33222	1.815	1.88281	1.47669	1.37583	1.13939
1984	1.55374	1.17158	1.8096	1.36676	2.89768	1.62065	1.18395	1.11377	1.40518	1.33028	1.34398	1.82249	1.94232	1.61251	1.38757	1.11922
1985	1.75472	1.15067	1.90038	1.54883	3.38684	1.82566	1.12157	1.08403	1.59642	1.20246	1.28515	1.82974	2	1.89501	1.35563	1.10002
1986	1.83696	1.12645	1.93617	1.73928	3.79337	1.99604	1.14529	1.0712	1.78766	1.10934	1.22632	1.83131	1.96322	2	1.29118	1.09952
1987	1.73383	1.08592	2	1.39443	3.02846	1.67546	1.09072	1.03531	1.47165	1.34087	1.14638	1.83282	1.92771	1.91813	1.21309	1.0716
1988	1.6445	1.06124	1.99749	1	2.11981	1.29464	1.09262	1.05283	1.01946	2	1.12903	1.83427	1.8934	1.79027	1.13756	1.07867
1989	1.45159	1.01252	1.85909	1.46085	2.74985	1.55869	1.05159	1.0305	1.51376	1.26514	1.24159	1.83568	1.86022	1.55527	1.01327	1.06897
1990	1.43273	1.04958	1.774	1.29027	2.40243	1.41309	1.22891	1.08542	1.31881	1.39955	1.32643	1.87884	1.8003	1.53443	1.11839	1.06638
1991	1.36952	1.05674	1.75074	1.2016	2.22304	1.33791	1.32085	1.14076	1.22702	1.51452	1.30567	1.88237	1.73082	1.46166	1.14584	1.05928
1992	1.2926	1.04832	1.72675	1.37728	2.49313	1.4511	1.01226	1.01003	1.41429	1.31932	1.28632	1.88697	1.66252	1.36286	1.12426	1.05749
1993	1.25605	1.06205	1.61933	1.45757	2.50675	1.45681	1.09869	1.04347	1.46807	1.23198	1.38409	1.89544	1.59628	1.31965	1.16696	1.05356
1994	1.22603	1.06346	1.55493	1.43252	2.36882	1.39901	1.00569	1.00851	1.42895	1.23794	1.43573	1.90526	1.53307	1.28402	1.1746	1.05025
1995	1.15115	1.01583	1.56367	1.49806	2.37956	1.40351	1.09388	1.02798	1.50688	1.2036	1.37252	1.91419	1.47349	1.19457	1.04926	1.04162
1996	1.09284	1.03632	1.48829	1.44836	2.23386	1.34244	1.11811	1.04229	1.44053	1.22296	1.43874	1.92296	1.40479	1.12874	1.11937	1.03044
1997	1.06675	1.0407	1.46062	1.32919	2.02046	1.25301	1.00896	1.00241	1.32536	1.32495	1.42781	1.93159	1.33974	1.09867	1.13729	1.02559
1998	1.05907	1.07043	1.44116	1.32435	2.04303	1.26247	1.02867	1.00697	1.32525	1.33445	1.40349	1.94005	1.27805	1.1012	1.23748	1.01353
1999	1.07837	1.12902	1.42242	1.3196	2.11921	1.29439	1.14022	1.04774	1.32513	1.34391	1.37917	1.9484	1.21929	1.11826	1.39642	1.0221
2000	1.06881	1.08489	1.4191	1.29006	1.98614	1.23862	1.01493	1.00277	1.30618	1.38659	1.32715	1.95658	1.16309	1.11194	1.27659	1.01593
2001	1.08105	1.09351	1.44032	1.2612	1.9864	1.23873	1.01375	1.0042	1.28722	1.43187	1.27514	1.96463	1.14536	1.13582	1.30985	1.00958
2002	1.09443	1.09475	1.4523	1.4152	2.25003	1.34922	1.01048	1.01029	1.45286	1.28744	1.24154	1.97137	1.12911	1.14959	1.30815	1.01368
2003	1.11794	1.09156	1.45575	1.41309	2.24546	1.34731	1.05741	1.01734	1.45067	1.28909	1.2286	1.97301	1.12149	1.17183	1.2878	1.02238
2004	1.08604	1.04693	1.50461	1.50726	2.37427	1.40129	1.00239	1.00089	1.5593	1.23198	1.15861	1.97467	1.12419	1.13834	1.16909	1.01343
2005	1.04563	1	1.55964	1.12469	1.75411	1.14138	1.00657	1.00152	1.1649	1.67477	1.09846	1.97628	1.13693	1.08857	1.03777	1.0081
2006	1.02592	1.00503	1.5897	1.67139	2.67037	1.52538	1.04751	1.01851	1.73669	1.14991	1.08236	1.97792	1.15806	1.06304	1.05419	1.00649
2007	1.00963	1.0607	1.6146	1.57771	2.702	1.53864	1.02122	1.01244	1.64711	1.20168	1.0801	1.97953	1.18668	1.04536	1.22324	1.00183
2008	1	1.04489	1.64529	1.48885	2.55954	1.47894	1.09713	1.03201	1.55752	1.25785	1.07784	1.98116	1.22252	1.03386	1.17876	1
2009	1.05762	1.08153	1.7044	1.47243	2.71422	1.54376	1.02846	1.04253	1.54897	1.27617	1.04929	1.98277	1.26281	1.09968	1.27038	1.01309
2010	1.107	1.13352	1.76582	1.46151	2.92535	1.63225	1.02543	1.02677	1.54042	1.28636	1.02075	1.98435	1.30184	1.16387	1.41747	1.01629
2011	1.08239	1.1015	1.81636	1.19795	2.39677	1.41072	1.20185	1.14114	1.26159	1.56772	1	1.98596	1.33424	1.13376	1.32865	1.01305
2012	1.09175	1.06261	1.8049	1.26351	2.42327	1.42183	1.04245	1.02488	1.32768	1.47124	1.02639	1.98754	1.35444	1.14904	1.2178	1.01092
2013	1.10452	1.07983	1.74589	1.59131	3.00004	1.66355	1.03766	1.02309	1.64007	1.17911	1.08745	1.98912	1.35795	1.16433	1.26562	1.01292
2014	1.1376	1.10453	1.72147	2	3.80283	2	1.05059	1.06169	2	1	1.10246	1.99071	1.34376	1.20827	1.33597	1.01419
2015	1.16992	1.12773	1.69787	1.12338	2.15097	1.3077	1.01911	1.00339	1.1481	1.65528	1.10221	1.99229	1.31165	1.25222	1.40307	1.01453
2016	1.22015	1.13735	1.62315	1.84189	3.40033	1.83131	1.05111	1.03168	1.84457	1.04545	1.14653	1.99401	1.2621	1.32291	1.43302	1.01317
2017	1.25695	1.15191	1.5964	1.60346	2.94864	1.64201	1.17731	1.0717	1.63628	1.16126	1.12187	1.99589	1.19839	1.37259	1.47452	1.01382
2018	1.28106	1.14951	1.51425	1.3437	2.33889	1.38646	1.04487	1.03948	1.36987	1.34048	1.1601	1.99795	1.12568	1.41081	1.47282	1.01016
2019	1.31132	1.1226	1.45854	1.80789	2.96014	1.64683	1.5331	1.189	1.80585	1.05377	1.16508	2	1.05297	1.45475	1.39629	1.0086

[truncated: 7 more sheets: moving-average_5years, all_data. moving-average_5years, election_results_parliament, political_fragmentation, impeachment, distrust, latin_america_politicalviolence]
