# Supplementary material for: Squeezed from the top: “Social Outburst” (2019) and elite overproduction. A study of the dynamics of Chilean political instability from the approach of Structural Demographic Theory
Source: PLoS One. 2024 Jun 13;19(6):e0299063. doi: 10.1371/journal.pone.0299063 (PMC11175532; doi:10.1371/journal.pone.0299063)
Supplement: S2 Data — (R) [file pone.0299063.s009.R]

##Article.Plos_one

#R.

#package
library(astsa)
library(tseries)
library(nlme)
library(GGally)
library(ggplot2)
library(forecast)
library(olsrr)
library(effects)
library(readxl)
library(ggplot2)
library(nls.multstart)


#Data

#data_plos_one. sheet="all_data"

data_plos_one <- read_excel("Downloads/data_plos_one.xlsx", 
                            +     sheet = "all_data")
View(data_plos_one)                                       

#rename. Data.frame
dt1<-data.frame(data_plos_one)


#Figures of the structural variables

a<-ggplot()+ geom_smooth(data=dt1, aes(Years, SFD.fd), span=0.25, colour="black", se= TRUE)+geom_point(data=dt1, aes(Years, SFD.fd),shape = 21,colour = "black", fill = "white", size= 0.5)+ geom_smooth(data=dt1, aes(Years, SFD.pd), span=0.25, colour="red", se= TRUE)+geom_point(data=dt1, aes(Years, SFD.pd),shape = 21,colour = "red", fill = "white", size= 0.5)+theme_light()+ ggtitle("State Fiscal Distress (SFD)") + xlab("Years") + ylab("Normalized values")+scale_x_continuous(breaks = round(seq(min(dt1$Years), max(dt1$Years), by = 8),1))+theme_light()+ annotate(geom="text", x=2002, y=1.92, label="SFD.pd= Inv.CIM * [Y/D]",color="red", size=4)+ annotate(geom="text", x=2000, y=2.00, label="SFD.fb= Inv.CIM *B.fis",color="black", size=4)
b<-ggplot(dt1, aes(Years,MMP))+ geom_point(shape = 21,colour = "black", fill = "white", size= 0.5) +geom_smooth(span=0.25, colour="black", se= TRUE) +theme_light()+ ggtitle("Mass Mobilization Potential (MMP)") + xlab("Years") + ylab("Normalized values")+scale_x_continuous(breaks = round(seq(min(dt1$Years), max(dt1$Years), by = 8),1))+theme_light()
c<-ggplot(dt1, aes(Years,EMP))+ geom_point(shape = 21,colour = "black", fill = "white", size= 0.5) +geom_smooth(span=0.25, colour="black", se= TRUE) +theme_light()+ ggtitle("Elite Mobilization Potential (EMP)") + xlab("Years") + ylab("Normalized values")+scale_x_continuous(breaks = round(seq(min(dt1$Years), max(dt1$Years), by = 8),1))+theme_light()
d<-ggplot(dt1, aes(Years,PSI_normalized_value))+ geom_point(shape = 21,colour = "black", fill = "white", size= 0.5) +geom_smooth(span=0.2, colour="black", se= TRUE) +theme_light()+ ggtitle("Political Stress Indicator (PSI= SFD.fb*MMP*EMP)") + xlab("Years") + ylab("Normalized values")+scale_x_continuous(breaks = round(seq(min(dt1$Years), max(dt1$Years), by = 8),1))+theme_light()+geom_vline(xintercept = 1973, colour="blue",size= 1, linetype="dotted")+geom_vline(xintercept = 1986, colour="darkgreen",size= 1, linetype="dotted")+geom_vline(xintercept = 2019, colour="darkviolet",size= 1, linetype="dotted")+ annotate(geom="text", x=1971, y=1.82, label="1",color="blue", size=6)+ annotate(geom="text", x=1984, y=1.82, label="2",color="darkgreen", size=6)+ annotate(geom="text", x=2017, y=1.82, label="3",color="darkviolet", size=6)


require(ggpubr)

ggarrange(a, b, c, d,labels = c("A", "B","C","D"),ncol = 2, nrow = 2)

#NLS.Data with moving avarage. sheet= all.date_moving-avarage_5years

data_plos_one <- read_excel("Downloads/data_plos_one.xlsx", 
                            +     sheet = "all_data. moving-average_5years")
View(data_plos_one) 

#rename. Data.frame


dt<-data.frame(data_plos_one)


SFD<-dt$SFD.fp
MMP<-dt$MMP
EMP<-dt$EMP
y<-dt$index_1


model1<-nls((y)~(SFD^a*MMP^b*EMP^c) , start = list(a = 0, b = 0,c= 0), trace = T)

summary(model1)
cor(y,predict(model1))^2
z1<-predict(model1)

#######Proof


model2<-nls((y)~(SFD^a*MMP^b) , start = list(a = 0, b = 0), trace = T)
model3<-nls((y)~(SFD^a*EMP^b) , start = list(a = 0, b = 0), trace = T)
model4<-nls((y)~(MMP^a*EMP^b) , start = list(a = 0, b = 0), trace = T)
model5<-nls((y)~(MMP^a) , start = list(a = 0), trace = T)
model6<-nls((y)~(EMP^a) , start = list(a = 0), trace = T)
model7<-nls((y)~(SFD^a) , start = list(a = 0), trace = T)

summary(model2)
cor(y,predict(model2))^2
summary(model3)
cor(y,predict(model3))^2
summary(model4)
cor(y,predict(model4))^2
summary(model5)
cor(y,predict(model5))^2
summary(model6)
cor(y,predict(model6))^2
summary(model7)
cor(y,predict(model7))^2

AIC(model1,model2,model3,model4,model5,model6,model7)

###there are no differences between model 1 and model 2
                     
##Regresion line with Arima errors.PSI vs Observed Political Instability

y<-dt$index_1
z1<-predict(model1)
yt2<-ts(z1, start=c(1940, 1), end=c(2017, 1), frequency=1)
yt<-ts(y, start=c(1940, 1), end=c(2017, 1), frequency=1)


####Check residuals

ggtsdisplay(yt)
ggtsdisplay(yt2)

####Transformation
r.inst.obs<-diff(log(yt))
r.PSI<-diff(log(yt2))

ggtsdisplay(r.inst.obs)
ggtsdisplay(r.PSI)
## New data.frame
difflogdat <- data.frame(r.inst.obs,r.PSI, time= 1:77)
## Gls. Arima
m<-gls(r.inst.obs ~ r.PSI, data = difflogdat, method="ML")

summary(m)
checkresiduals(m)
t<-predict(m)
confint(m)
plot(allEffects(m), main=" Observed Political Instability Index vs PSI (rates)", cex.lab=0.01, cex.axis=0.01)

## Cross validation

yt2<-ts(z1, start=c(1940, 1), end=c(2017, 1), frequency=1)
yt<-ts(y, start=c(1940, 1), end=c(2017, 1), frequency=1)

f2<-auto.arima(yt2,stepwise = TRUE,  trace = TRUE)
far2 <- function(x, h){forecast(Arima(x, order=c(4,0,0)), h=h)}##
e1<-tsCV(f2$x,far2,h=1)
autoplot(yt)+autolayer(f2$x-e1)+theme_bw()
f2$x-e1
Prediction<-f2$x-e1

# 2 steps
e2<-tsCV(f2$x,far2,h=2)
#4 steps
e4<-tsCV(f2$x,far2,h=4)
#6 steps
e6<-tsCV(f2$x,far2,h=6)
#8 steps
e8<-tsCV(f2$x,far2,h=8)


#plot with 2 steps
a<-autoplot(yt)+autolayer(f2$x-e2)+theme_bw()
#plot with 4 steps
b<-autoplot(yt)+autolayer(f2$x-e4)+theme_bw()
#plot wth 6 steps
c<-autoplot(yt)+autolayer(f2$x-e6)+theme_bw()
#plot wth 8 steps
d<-autoplot(yt)+autolayer(f2$x-e8)+theme_bw()

ggarrange(a, b, c, d,labels = c("A", "B","C","D"),ncol = 2, nrow = 2)

## Remove last value. Prediction contains NA instead

Observed<-head(yt,-1)
PSI.values<-head(yt,-1)

autoplot(PSI.values)+autolayer(Prediction)+autolayer(Observed)+theme_bw()
#RSE (1 step)
ep<-yt-f2$x-e1
sqrt(mean((ep)^2,na.rm= TRUE))

#RSE (2 step)
ep2<-yt-f2$x-e2
sqrt(mean((ep2)^2,na.rm= TRUE))
#RSE (4 step)
ep4<-yt-f2$x-e4
sqrt(mean((ep4)^2,na.rm= TRUE))
#RSE (6 step)
ep6<-yt-f2$x-e6
sqrt(mean((ep6)^2,na.rm= TRUE))

#RSE (8 step)
ep8<-yt-f2$x-e8
sqrt(mean((ep8)^2,na.rm= TRUE))


## Figures

a<-ggplot()+ geom_smooth(data=dt, aes(Years, index_1), colour="black", span=0.1, se= FALSE)+ geom_smooth(data=dt,aes(Years, PSI), colour="black", span=0.15, linetype= "dashed", se=FALSE)+theme_bw()+ ggtitle("Observed Political Instability & PSI ") + xlab("Years") + ylab("Normalized values")+scale_x_continuous(breaks = round(seq(min(dt$Years), max(dt$Years), by = 3),1))+theme_bw()+ annotate(geom="text", x=1950, y=1.64, label="PSI",color="black", size=4)+ annotate(geom="text", x=1950, y=1.70, label="Observed Political Instability",color="black", size=4)+ annotate(geom="text", x=1950, y=1.90, label="PSI*= SFD^a*MMP^b*EMP^c",color="black", size=5)+ annotate(geom="text", x=1950, y=1.85, label="pseudo R-squared= 055",color="red3", size=4)
b<-plot(allEffects(m), main=" Observed Political Instability Index vs PSI (rates)", cex.lab=0.01, cex.axis=0.01)
c<-autoplot(PSI.values)+autolayer(Prediction)+autolayer(Observed)+theme_bw()

ggarrange(a,ggarrange(b, c, ncol = 2, labels = c("B", "C")),nrow = 2,labels = "A") 

## Relation components EMP & MMP.

w<-dt$w
e<-dt$e
ep<-dt$epsilon
Nurb<-dt$Urb
youth<-dt$young

model1<-lm(w~e+Nurb)
model2<-lm(w~e+youth)
model3<-lm(w~Nurb+youth)

summary(model1)
summary(model2)
summary(model3)

confint(model1)
confint(model2)
confint(model3)

z1<-predict(model1)
z2<-predict(model2)
z3<-predict(model3)

##plot models
a<-ggplot()+ geom_smooth(data=dt, aes(Years, w), colour="black", span=0.1, se= FALSE)+ geom_smooth(data=dt,aes(Years, z1), colour="magenta4", span=0.1, linetype= "dashed", se=FALSE)+ geom_smooth(data=dt,aes(Years, z2), colour="blue", span=0.1, linetype= "dashed", se=FALSE)+theme_bw()+ ggtitle("Relationship between w,e,Nurb & youth bulge") + xlab("Years") + ylab("Normalized values")+scale_x_continuous(breaks = round(seq(min(dt$Years), max(dt$Years), by = 3),1))+theme_bw()+ annotate(geom="text", x=2004, y=1.97, label="y=β1e+β2youth ",color="blue", size=6)+ annotate(geom="text", x=2004, y=1.82, label="R squared= 0.49",color="blue", size=4)+ annotate(geom="text", x=2003, y=2.03, label="w",color="black", size=6)+ annotate(geom="text", x=2004, y=1.90, label="y=β1e+β2Nurb",color="magenta4", size=6)+ annotate(geom="text", x=2004, y=1.77, label="R squared= 0.82",color="magenta4", size= 4)

## plot relation e vs w

b<-ggplot()+ geom_smooth(data=dt, aes(Years, w), colour="black", span=0.1, se= FALSE)+ geom_smooth(data=dt,aes(Years, e), colour="red", span=0.1, linetype= "dashed", se=FALSE)+theme_bw()+ ggtitle("Well-Being and Elite Overproduction") + xlab("Years") + ylab("Normalized values")+scale_x_continuous(breaks = round(seq(min(dt$Years), max(dt$Years), by = 3),1))+theme_bw()+ annotate(geom="text", x=2004, y=1.85, label="e",color="red", size=6)+ annotate(geom="text", x=2004, y=1.91, label="w",color="black", size=6)


ggarrange(b, a,labels = c("A", "B"),ncol = 1, nrow = 2)


## GLS. w & e . Interaction with Nurb and youth bulge.


w<-dt$w
e<-dt$e
Nurb<-dt$Urb
youth<-dt$young

e<-ts(e, start=c(1940, 1), end=c(2017, 1), frequency=1)
w<-ts(w, start=c(1940, 1), end=c(2017, 1), frequency=1)
Nurb<-ts(Nurb, start=c(1940, 1), end=c(2017, 1), frequency=1)
youth<-ts(youth, start=c(1940, 1), end=c(2017, 1), frequency=1)


ggtsdisplay(e)
ggtsdisplay(w)
ggtsdisplay(Nurb)
ggtsdisplay(youth)


####Transformation

r.e<-diff(log(e))
r.w<-diff(log(w))
r.Nurb<-diff(log(Nurb))
r.youth<-diff(log(youth))

## New data.frame
# re*rnurb
difflogdat <- data.frame(r.e,r.w,r.Nurb,r.youth, time= 1:77)

y<-gls(r.w ~ r.e* r.Nurb, data = difflogdat, method="ML")
summary(y)
plot(allEffects(y), cex.lab=0.01, cex.axis=0.01,lattice=list(layout=c(5, 1)))
confint(y)

# re*ryouth

y<-gls(r.w ~ r.e* r.youth, data = difflogdat, method="ML")
summary(y)
t<-predict(y)
f1<-auto.arima(t,  stepwise = TRUE,  trace = TRUE)
f2<- update(y, correlation=corARMA(p=2,q=2))
checkresiduals(f2)
plot(allEffects(f2), main=" w vs e*youth (rates)", cex.lab=0.01, cex.axis=0.01,lattice=list(layout=c(5, 1)))
summary(f2)
confint(f2)

## Supplementary material


# Observed sociopolitical instability

ggplot()+ geom_smooth(data=dt, aes(Years,index_1), colour="black", span=0.1, se= FALSE)+ ggtitle("Dynamics of sociopolitical instability in Chile (1938-2019)") + xlab("Years") + ylab("Normalized values")+scale_x_continuous(breaks = round(seq(min(dt$Years), max(dt$Years), by = 3),1))+theme_bw()

# components of structural variables

a<-ggplot()+ geom_smooth(data=dt1, aes(Years, fd), colour="black", span=0.1, se= FALSE)+ geom_smooth(data=dt1,aes(Years, Y.G), colour="red", span=0.1, linetype= "dashed", se=FALSE)+ geom_smooth(data=dt1,aes(Years, Inv_CIM), colour="blue", span=0.1, linetype= "dashed", se=FALSE)+theme_bw()+ ggtitle("SFD components") + xlab("Years") + ylab("Normalized values")+scale_x_continuous(breaks = round(seq(min(dt1$Years), max(dt1$Years), by = 5),1))+theme_bw()+ annotate(geom="text", x=2004, y=1.91, label="Inv.CIM ",color="blue", size=4.5)+ annotate(geom="text", x=2003, y=1.97, label="B.fis",color="black", size=4.5)+ annotate(geom="text", x=2003, y=1.84, label="Y/D",color="red", size=4.5) 
b<-ggplot()+ geom_smooth(data=dt1, aes(Years, w), colour="black", span=0.1, se= FALSE)+ geom_smooth(data=dt1,aes(Years, youth), colour="red", span=0.1, linetype= "dashed", se=FALSE)+ geom_smooth(data=dt1,aes(Years, Urb), colour="blue", span=0.1, linetype= "dashed", se=FALSE)+theme_bw()+ ggtitle("MMP components") + xlab("Years") + ylab("Normalized values")+scale_x_continuous(breaks = round(seq(min(dt1$Years), max(dt1$Years), by = 8),1))+theme_bw()+ annotate(geom="text", x=2004, y=1.89, label="Nurb ",color="blue", size=4.5)+ annotate(geom="text", x=2003, y=1.95, label="w",color="black", size=5)+ annotate(geom="text", x=2004, y=1.82, label="[A20-29]",color="red", size=4.5) 
c<-ggplot()+ geom_smooth(data=dt1, aes(Years, epsilon), colour="black", span=0.1, se= FALSE)+ geom_smooth(data=dt1,aes(Years,e), colour="red", span=0.1, linetype= "dashed", se=FALSE)+theme_bw()+ ggtitle("EMP components") + xlab("Years") + ylab("Normalized values")+scale_x_continuous(breaks = round(seq(min(dt1$Years), max(dt1$Years), by = 8),1))+theme_bw()+ annotate(geom="text", x=2003, y=1.97, label="epsilon",color="black", size=4.5)+ annotate(geom="text", x=2003, y=1.86, label="e",color="red", size=5) 


ggarrange(a,ggarrange(b, c, ncol = 2, labels = c("B", "C")),nrow = 2,labels = "A") 


# Cross validation (h=2, h=4, h=6, h=8)

#plot with 2 steps
a<-autoplot(yt)+autolayer(f2$x-e2)+theme_bw()
#plot with 4 steps
b<-autoplot(yt)+autolayer(f2$x-e4)+theme_bw()
#plot wth 6 steps
c<-autoplot(yt)+autolayer(f2$x-e6)+theme_bw()
#plot wth 8 steps
d<-autoplot(yt)+autolayer(f2$x-e8)+theme_bw()

ggarrange(a, b, c, d,labels = c("A", "B","C","D"),ncol = 2, nrow = 2)


# Institutional distrust

data_plos_one_2_ <- read_excel("Downloads/data_plos_one (1).xlsx", 
                               +     sheet = "distrust")
View(data_plos_one_2_) 

dt3<-data.frame(data_plos_one_2_)

ggplot(dt3, aes(Years, indicator, colour= variable))+geom_smooth(span=0.3, se=FALSE) + ggtitle("Institutional skepticism proxies") + xlab("Years") + ylab("Normalized values")+scale_x_continuous(breaks = round(seq(min(dt3$Years), max(dt3$Years), by = 3),1))+theme_light()+theme_bw()


###### elite fragmentation

data_plos_one_2_ <- read_excel("Downloads/data_plos_one (2).xlsx", 
                               +     sheet = "political_fragmentation")
View(data_plos_one_2_) 

dt4<-data.frame(data_plos_one_2_)

# parliamentary fragmentation
a<-ggplot()+ geom_smooth(data=dt4, aes(Years, party), colour="blue", se= FALSE)+ theme_light()+ ggtitle("Parliamentary fragmentation (Parties)") + xlab("Years") + ylab("Simpson´s Index")+scale_x_continuous(breaks = round(seq(min(dt4$Years), max(dt4$Years), by = 3),1))+theme_light()

b<-ggplot()+ geom_smooth(data=dt4, aes(Years, alliances), colour="red", se= FALSE)+ theme_light()+ ggtitle("Parliamentary fragmentation (Alliances)") + xlab("Years") + ylab("Simpson´s Index")+scale_x_continuous(breaks = round(seq(min(dt4$Years), max(dt4$Years), by = 3),1))+theme_light()

# political impeachment

data_plos_one_2_ <- read_excel("Downloads/data_plos_one (2).xlsx", 
                               +     sheet = "impeachment")
View(data_plos_one_2_)  

dt5<-data.frame(data_plos_one_2_)

c<-ggplot(data=dt5, aes(x=Years, y=Impeachment)) + geom_bar(stat="identity")+ theme_bw()+ ggtitle("Political impeachment")

ggarrange(c,ggarrange(a, b, ncol = 2, labels = c("B", "C")),nrow = 2,labels = "A") 


# polical conflicts. Latin America countries

data_plos_one_3_ <- read_excel("Downloads/data_plos_one (3).xlsx", 
                               +     sheet = "latin_america_politicalviolence")
View(data_plos_one_3_)

dt6<-data.frame(data_plos_one_3_)

ggplot(dt6, aes(Years, index_normalized, colour= country))+geom_smooth(span=0.5, se=FALSE) + ggtitle("Anti-Governments + Riots") + xlab("Years") + ylab("Normalized values")+scale_x_continuous(breaks = round(seq(min(dt6$Years), max(dt6$Years), by = 3),1))+theme_light()+theme_bw()
